# Supplementary material for: Elucidating the causal association between gut microbiota and intrahepatic cholangiocarcinoma through Mendelian randomization analysis
Source: Front Microbiol. 2023 Nov 14;14:1288525. doi: 10.3389/fmicb.2023.1288525 (PMC10682188; doi:10.3389/fmicb.2023.1288525)
Supplement: Supplementary file 3 [file Table_1.xlsx]

## Sheet: Table S1
Table S1. SNPs were used as IVs from gut microbiota.
Biological classification	Bacterial genera（exposure）	SNP	OA	EA	beta	SE	p-value	Samplesize	F
class	Verrucomicrobiae	rs11184341	C	G	0.0655342	0.0142231	4.13e-06	11864	21.2299
class	Verrucomicrobiae	rs111862613	C	T	0.090699	0.0196746	3.74e-06	11621	21.2517
class	Verrucomicrobiae	rs117107102	G	A	0.204683	0.0431573	2.92e-06	4975	22.4934
class	Verrucomicrobiae	rs11729256	C	T	0.0749798	0.0150177	6.73e-07	11861	24.9277
class	Verrucomicrobiae	rs12908520	A	G	0.0618926	0.0130946	2.17e-06	11863	22.3404
class	Verrucomicrobiae	rs2602429	T	C	0.0746844	0.0156194	2.58e-06	11690	22.8628
class	Verrucomicrobiae	rs4242783	A	G	0.0689292	0.0147693	2.64e-06	11690	21.7815
class	Verrucomicrobiae	rs4936098	G	A	0.0648843	0.0135928	1.12e-06	11858	22.7856
class	Verrucomicrobiae	rs61779207	A	G	-0.0758309	0.0167762	6.72e-06	11591	20.4318
class	Verrucomicrobiae	rs74542928	C	T	0.112164	0.0236422	1.63e-06	11216	22.5076
class	Verrucomicrobiae	rs9349825	G	A	-0.0704036	0.0147128	2.54e-06	11858	22.8981
class	Verrucomicrobiae	rs941682	A	G	-0.0631436	0.0143767	9.61e-06	11809	19.2902
class	Negativicutes	rs1135612	A	G	0.0529785	0.0119177	9.26e-06	18164	19.7614
class	Negativicutes	rs13086907	A	G	0.0625312	0.0131735	1.95e-06	18163	22.5315
class	Negativicutes	rs1447205	C	G	-0.0502053	0.0108382	2.93e-06	18165	21.4578
class	Negativicutes	rs1643968	C	T	-0.0565284	0.0112298	4.15e-07	18170	25.339
class	Negativicutes	rs1649999	G	A	0.0748989	0.0166458	7.58e-06	18036	20.2462
class	Negativicutes	rs2834062	G	A	0.0489057	0.0108842	8.44e-06	18171	20.1897
class	Negativicutes	rs4463806	C	T	-0.0543966	0.0129365	7.81e-06	18160	17.6811
class	Negativicutes	rs4722181	G	T	0.0501306	0.0105798	2e-06	18163	22.4518
class	Negativicutes	rs60274479	C	T	-0.0659623	0.0134137	1.16e-06	17610	24.1822
class	Negativicutes	rs61249479	C	A	0.0777075	0.0168628	2.95e-06	18165	21.2357
class	Negativicutes	rs71405394	A	G	-0.114178	0.02405	2.17e-06	13861	22.539
class	Negativicutes	rs73232831	A	G	-0.151829	0.0314932	1.87e-06	9382	23.2421
class	Negativicutes	rs9423647	A	G	0.047817	0.0105282	6.06e-06	18164	20.628
class	Mollicutes	rs10108398	A	G	0.0769142	0.0153953	1.09e-06	10932	24.9596
class	Mollicutes	rs11890098	G	A	0.074438	0.0153389	9.57e-07	11392	23.5507
class	Mollicutes	rs12566890	G	T	-0.101147	0.0230978	3.65e-06	11371	19.1763
class	Mollicutes	rs17214486	A	C	0.06099	0.0135623	6.61e-06	11387	20.2233
class	Mollicutes	rs2464826	C	A	0.0944239	0.0211806	8.4e-06	10998	19.8741
class	Mollicutes	rs28537087	A	G	0.0820873	0.0188312	8.07e-06	11382	19.0019
class	Mollicutes	rs3768491	G	A	-0.0681052	0.0149061	4.23e-06	11002	20.8753
class	Mollicutes	rs4885016	C	T	-0.0819606	0.0181628	7.27e-06	11388	20.3632
class	Mollicutes	rs6043847	C	T	-0.114937	0.0248606	4.55e-06	11130	21.3746
class	Mollicutes	rs72901605	C	T	-0.0841852	0.0178119	3.26e-06	10526	22.3383
class	Mollicutes	rs74603314	C	T	0.221639	0.0462918	1.56e-06	4499	22.9238
class	Mollicutes	rs78169027	G	A	-0.108283	0.0237289	5.88e-06	10542	20.824
class	Methanobacteria	rs10202904	G	T	-0.121754	0.0235357	3.01e-07	3695	26.7615
class	Methanobacteria	rs10424197	A	G	-0.111274	0.0247517	9.28e-06	3698	20.2106
class	Methanobacteria	rs11018665	T	A	0.111465	0.0250516	6.52e-06	3698	19.7975
class	Methanobacteria	rs12825290	G	C	-0.216781	0.0493496	6.08e-06	3144	19.2963
class	Methanobacteria	rs4257531	A	G	0.164498	0.0364959	7.44e-06	3162	20.3158
class	Methanobacteria	rs56131665	A	G	0.178661	0.039298	6.18e-06	3572	20.669
class	Methanobacteria	rs62241835	T	G	-0.203385	0.0417931	1.63e-06	3383	23.6827
class	Methanobacteria	rs6508769	C	T	0.153519	0.0344519	8.23e-06	3319	19.8564
class	Methanobacteria	rs73068003	T	G	-0.15814	0.0351803	8.45e-06	3692	20.2063
class	Methanobacteria	rs73457410	G	A	0.21534	0.0436695	1.41e-06	3498	24.316
class	Methanobacteria	rs75208022	T	C	-0.227245	0.048763	5.92e-06	3203	21.7173
class	Methanobacteria	rs894996	A	C	0.216999	0.0449076	1.88e-06	3582	23.3495
class	Melainabacteria	rs10148250	A	G	0.0861928	0.0193381	8.67e-06	5453	19.8662
class	Melainabacteria	rs10738747	A	G	0.0814624	0.0184409	9.96e-06	5884	19.5141
class	Melainabacteria	rs11150282	C	T	0.0989488	0.0196972	6.03e-07	5873	25.2356
class	Melainabacteria	rs113884518	C	T	-0.205352	0.0454982	8.06e-06	4442	20.3708
class	Melainabacteria	rs1221147	A	T	0.123968	0.0278958	7.11e-06	5768	19.7488
class	Melainabacteria	rs16851659	C	G	-0.0896103	0.0186432	1.27e-06	5884	23.1033
class	Melainabacteria	rs28678345	C	T	0.214848	0.0470878	6.69e-06	4323	20.8184
class	Melainabacteria	rs367480	A	G	-0.083758	0.0185796	8.2e-06	5887	20.3226
class	Melainabacteria	rs4129395	A	G	0.0896187	0.0185106	1.48e-06	5887	23.44
class	Melainabacteria	rs73074665	T	A	0.166216	0.0355728	2.87e-06	5758	21.8328
class	Melainabacteria	rs789069	C	A	-0.103539	0.0234287	6.85e-06	5879	19.5305
class	Melainabacteria	rs79790072	C	T	0.226722	0.0487841	3.29e-06	4107	21.5989
class	Melainabacteria	rs9864379	C	T	-0.159735	0.0292553	5.36e-08	5777	29.8118
class	Lentisphaeria	rs1002941	A	G	0.105025	0.0233484	8.15e-06	4734	20.2334
class	Lentisphaeria	rs11770843	T	C	0.109431	0.0234879	1.91e-06	4705	21.7066
class	Lentisphaeria	rs17114848	A	G	0.152377	0.0324332	4.06e-06	4734	22.0729
class	Lentisphaeria	rs2031282	G	A	0.122369	0.0270329	4.38e-06	4734	20.4905
class	Lentisphaeria	rs2731834	G	C	0.109438	0.023693	4.24e-06	4733	21.3351
class	Lentisphaeria	rs2825714	G	A	-0.13741	0.0289246	1.72e-06	4734	22.5685
class	Lentisphaeria	rs62570196	T	C	-0.21635	0.0439866	1.08e-06	3712	24.1922
class	Lentisphaeria	rs72640280	G	A	0.220207	0.0486196	5.18e-06	3816	20.5134
class	Lentisphaeria	rs73113483	A	T	-0.131217	0.0288713	8.66e-06	4718	20.6561
class	Lentisphaeria	rs77599476	G	A	0.230292	0.0480168	1.86e-06	3722	23.0022
class	Gammaproteobacteria	rs11181912	A	G	-0.0579153	0.0118796	9.95e-07	16017	23.7673
class	Gammaproteobacteria	rs12404135	G	A	-0.0788843	0.0172415	8.89e-06	15231	20.9329
class	Gammaproteobacteria	rs2234691	C	T	0.0762905	0.0171962	8.39e-06	16011	19.6823
class	Gammaproteobacteria	rs6469506	A	T	0.0541424	0.0116333	3.29e-06	16023	21.6605
class	Gammaproteobacteria	rs6706173	C	A	0.074251	0.0146392	1.99e-07	16020	25.7257
class	Gammaproteobacteria	rs75101789	T	C	0.0729012	0.0163003	8.79e-06	16024	20.0023
class	Gammaproteobacteria	rs79795896	G	A	-0.15921	0.0351373	7.92e-06	7577	20.5307
class	Gammaproteobacteria	rs9494710	T	C	-0.0549673	0.0120924	4.55e-06	15650	20.6625
class	Gammaproteobacteria	rs9973122	A	T	0.0740614	0.0162596	6.77e-06	15650	20.7473
class	Erysipelotrichia	rs1074800	G	A	0.0492438	0.010887	6.15e-06	17789	20.459
class	Erysipelotrichia	rs10781552	T	C	-0.0552212	0.0116074	2.33e-06	17789	22.6329
class	Erysipelotrichia	rs17530232	G	A	0.10305	0.0224648	2.79e-06	16622	21.0423
class	Erysipelotrichia	rs1884466	T	C	-0.0475363	0.0106939	9.53e-06	18205	19.7598
class	Erysipelotrichia	rs2300774	A	G	0.0524152	0.0106784	8.95e-07	18216	24.0937
class	Erysipelotrichia	rs290833	G	T	-0.0497374	0.0111376	8.03e-06	17789	19.9425
class	Erysipelotrichia	rs35161940	C	T	-0.0806041	0.0167641	1.85e-06	18213	23.1182
class	Erysipelotrichia	rs4078432	T	C	-0.0608929	0.0133764	4.23e-06	17789	20.7232
class	Erysipelotrichia	rs56970041	G	T	0.0724144	0.0164471	5.4e-06	18217	19.3854
class	Erysipelotrichia	rs62504403	T	C	0.0681159	0.0127883	1.12e-07	16981	28.3706
class	Erysipelotrichia	rs7234058	C	T	-0.0945759	0.0194091	9.12e-07	16874	23.7438
class	Erysipelotrichia	rs7826267	G	T	-0.0839071	0.0199131	9.28e-06	17586	17.755
class	Erysipelotrichia	rs8003149	T	C	0.0538798	0.0116888	4.08e-06	18213	21.2477
class	Deltaproteobacteria	rs1035691	G	A	-0.055176	0.0121602	9.65e-06	15168	20.5883
class	Deltaproteobacteria	rs112381107	T	C	0.206594	0.0456908	4.63e-06	4457	20.4446
class	Deltaproteobacteria	rs11599763	C	T	-0.0544219	0.0117397	3.94e-06	15168	21.49
class	Deltaproteobacteria	rs16851319	C	G	-0.0705516	0.0150849	5.68e-06	15154	21.8739
class	Deltaproteobacteria	rs17084793	A	G	-0.0710762	0.015953	5.69e-06	15164	19.8501
class	Deltaproteobacteria	rs17791387	G	A	-0.0735881	0.0154246	1.6e-06	15071	22.7607
class	Deltaproteobacteria	rs2692012	G	A	0.110335	0.0253336	3.14e-06	13104	18.9685
class	Deltaproteobacteria	rs2838334	A	G	0.0561722	0.0124124	5.45e-06	15168	20.4801
class	Deltaproteobacteria	rs3935584	T	C	-0.0523485	0.011566	7.5e-06	15166	20.4851
class	Deltaproteobacteria	rs4506934	T	C	-0.0936514	0.02012	3.59e-06	15061	21.6656
class	Deltaproteobacteria	rs55744759	G	A	-0.0779693	0.0170738	7.31e-06	15168	20.8538
class	Deltaproteobacteria	rs6058181	T	C	0.0825716	0.0165958	3.4e-07	15100	24.755
class	Deltaproteobacteria	rs62020470	G	A	-0.0585411	0.0129358	4.85e-06	15168	20.4801
class	Deltaproteobacteria	rs9928243	A	C	-0.0538457	0.0117718	5.02e-06	15167	20.9227
class	Coriobacteriia	rs11073596	G	T	0.0510212	0.0114339	8.14e-06	17527	19.9118
class	Coriobacteriia	rs11250875	C	T	0.06075	0.0130939	4.83e-06	17690	21.5256
class	Coriobacteriia	rs11656361	C	A	0.0773006	0.017553	8.02e-06	16665	19.3939
class	Coriobacteriia	rs12974142	A	G	0.0789796	0.0177205	8.51e-06	17413	19.8646
class	Coriobacteriia	rs13307134	T	C	0.0565686	0.0126265	7.8e-06	17527	20.0718
class	Coriobacteriia	rs1397793	A	G	-0.0498855	0.0112446	9.77e-06	17527	19.6815
class	Coriobacteriia	rs1816223	G	A	-0.0586265	0.0129006	4.84e-06	17688	20.6523
class	Coriobacteriia	rs240104	C	T	-0.0603429	0.0126849	1.52e-06	17577	22.6296
class	Coriobacteriia	rs2442778	A	G	-0.116408	0.0258545	9.03e-06	13472	20.2719
class	Coriobacteriia	rs3025411	G	A	0.0926543	0.0209468	8.27e-06	15671	19.5657
class	Coriobacteriia	rs34739816	T	G	0.0965017	0.0207666	3.88e-06	16593	21.5943
class	Coriobacteriia	rs62448869	A	T	-0.0486059	0.0108982	7.87e-06	17527	19.8914
class	Coriobacteriia	rs67561917	G	A	-0.0714367	0.0154113	5.39e-06	17333	21.4863
class	Coriobacteriia	rs719099	G	A	0.0778402	0.0155815	5.43e-07	17687	24.9568
class	Coriobacteriia	rs76779974	G	C	0.0774888	0.0171877	5.63e-06	16419	20.3256
class	Coriobacteriia	rs80046645	G	C	0.25584	0.0561995	4.66e-06	3204	20.7239
class	Coriobacteriia	rs8010111	A	G	-0.103377	0.0229286	6.9e-06	15996	20.3278
class	Clostridia	rs10209007	C	G	0.0794173	0.0182427	9.89e-06	17812	18.9518
class	Clostridia	rs10774377	G	A	0.052659	0.0113858	3.24e-06	18330	21.3902
class	Clostridia	rs112334273	A	G	0.0641008	0.0127404	3.81e-07	18217	25.3141
class	Clostridia	rs13105690	C	T	-0.0529097	0.011818	8.78e-06	18340	20.044
class	Clostridia	rs13179700	C	T	0.0511937	0.0109569	3.37e-06	18338	21.8303
class	Clostridia	rs13421739	G	C	0.0888472	0.0179655	9.54e-06	18340	24.4574
class	Clostridia	rs1842454	A	G	-0.0547202	0.0127338	8.72e-06	18340	18.4662
class	Clostridia	rs2273429	G	A	-0.0724037	0.0153105	4.52e-06	18337	22.3637
class	Clostridia	rs6797343	T	G	0.0592279	0.0134556	9.36e-06	18340	19.3751
class	Clostridia	rs6814436	C	T	0.0739995	0.0150815	9.65e-07	18336	24.0751
class	Clostridia	rs6815608	C	T	0.103803	0.0210883	4.02e-07	16731	24.2292
class	Clostridia	rs6934062	C	G	0.0524406	0.0116115	6.53e-06	17859	20.3965
class	Clostridia	rs7269302	T	A	-0.0963981	0.0212007	9.04e-06	17405	20.6746
class	Clostridia	rs72738886	C	T	0.086617	0.0190393	8.24e-06	16934	20.6969
class	Clostridia	rs72915163	C	T	-0.0581025	0.0120557	1.34e-06	18317	23.2275
class	Clostridia	rs76767978	A	G	0.0698882	0.0156319	8.4e-06	18329	19.9888
class	Clostridia	rs76860606	G	C	0.0947036	0.0225117	7.53e-06	17579	17.6977
class	Betaproteobacteria	rs11128180	G	A	0.0592944	0.0128769	3.67e-06	17151	21.2033
class	Betaproteobacteria	rs12467854	C	G	0.0641363	0.0131766	1.1e-06	17038	23.6918
class	Betaproteobacteria	rs1511453	G	A	0.0923492	0.0199158	4.76e-06	17085	21.5016
class	Betaproteobacteria	rs1928341	G	A	0.0525581	0.0110408	2.02e-06	17150	22.661
class	Betaproteobacteria	rs2321387	A	G	-0.0494596	0.0109424	5.8e-06	17149	20.4304
class	Betaproteobacteria	rs2367850	C	G	0.064006	0.0130374	9.12e-07	16717	24.1022
class	Betaproteobacteria	rs2613606	T	C	-0.0513106	0.0109091	2.2e-06	17146	22.1226
class	Betaproteobacteria	rs320161	G	A	0.0572286	0.01262	7.33e-06	17035	20.5641
class	Betaproteobacteria	rs4033856	T	C	0.0832423	0.0167237	5.17e-07	15945	24.7756
class	Betaproteobacteria	rs56386628	T	C	-0.0622252	0.0135688	5.87e-06	17147	21.0306
class	Betaproteobacteria	rs6087811	G	T	-0.0978177	0.0198522	7.44e-07	16184	24.2783
class	Betaproteobacteria	rs62395635	C	T	0.109741	0.0236	2.94e-06	15108	21.6228
class	Betaproteobacteria	rs72747231	G	C	-0.137281	0.0290338	2.06e-06	11344	22.3569
class	Betaproteobacteria	rs75242906	T	C	-0.121083	0.028075	9.27e-06	10803	18.6007
class	Betaproteobacteria	rs9964679	G	A	0.052911	0.0114866	4.85e-06	17151	21.2183
class	Bacteroidia	rs11146701	G	A	0.0473596	0.010541	7.08e-06	18220	20.1861
class	Bacteroidia	rs111845179	C	T	0.102648	0.0213843	9.24e-07	16393	23.0415
class	Bacteroidia	rs13291169	G	C	0.0689676	0.0148765	3.75e-06	17513	21.4926
class	Bacteroidia	rs17343978	C	A	-0.0552057	0.0120278	8.36e-06	18334	21.0668
class	Bacteroidia	rs2032750	C	T	-0.0508393	0.0106807	1.92e-06	17853	22.6567
class	Bacteroidia	rs4146051	G	A	-0.107377	0.0245661	8.76e-06	11372	19.1051
class	Bacteroidia	rs4916508	A	G	-0.0466729	0.0105312	8.47e-06	18324	19.6413
class	Bacteroidia	rs55773148	A	G	-0.121514	0.0236759	3.9e-07	11349	26.3413
class	Bacteroidia	rs62531359	G	T	0.0655728	0.0149891	9.09e-06	18320	19.1381
class	Bacteroidia	rs62575403	T	C	0.140055	0.0311128	7.06e-06	9668	20.2636
class	Bacteroidia	rs72706335	C	T	-0.22241	0.0493458	7.66e-06	3819	20.3145
class	Bacteroidia	rs73975615	A	G	-0.207018	0.0442633	1.22e-06	3350	21.874
class	Bacteroidia	rs7546249	A	T	-0.0567113	0.0118386	1.55e-06	18333	22.9477
class	Bacteroidia	rs7631304	A	G	-0.0645771	0.0132957	8.37e-07	18334	23.5902
class	Bacteroidia	rs79585701	C	A	0.0646823	0.0149628	9.99e-06	18334	18.6872
class	Bacteroidia	rs929878	T	C	-0.0548532	0.012153	4.73e-06	18334	20.3723
class	Bacilli	rs11110282	G	A	-0.101189	0.0217379	4.85e-06	16026	21.6688
class	Bacilli	rs111552159	G	C	0.128032	0.0286921	9.13e-06	11350	19.9118
class	Bacilli	rs11730038	A	G	-0.0630747	0.0128717	1.96e-06	17377	24.0124
class	Bacilli	rs12797734	C	T	0.0572158	0.0126793	7.21e-06	16902	20.363
class	Bacilli	rs13068444	G	A	0.0601035	0.0136407	9.53e-06	17260	19.4144
class	Bacilli	rs1595463	A	C	0.0476864	0.0108547	7.97e-06	17358	19.2998
class	Bacilli	rs1962325	G	C	0.0554219	0.0114789	1.38e-06	17356	23.3109
class	Bacilli	rs28564647	G	T	-0.0613034	0.0137579	7.81e-06	17368	19.8548
class	Bacilli	rs2952251	G	A	-0.0598868	0.0123903	1.08e-06	17360	23.3615
class	Bacilli	rs34989881	G	A	0.111056	0.0246039	6.55e-06	12966	20.374
class	Bacilli	rs35344081	A	G	0.0619529	0.0127066	1.01e-06	17374	23.7718
class	Bacilli	rs4028634	C	T	0.0520614	0.0109842	2.21e-06	17377	22.4646
class	Bacilli	rs4459992	C	T	0.0535854	0.0116362	4.3e-06	17362	21.2066
class	Bacilli	rs57872228	T	C	-0.0714773	0.0146647	9.22e-07	17375	23.7569
class	Bacilli	rs694949	G	A	-0.081146	0.0180042	7.6e-06	16600	20.3135
class	Bacilli	rs74352383	A	T	-0.104496	0.0217083	1.53e-06	16519	23.171
class	Bacilli	rs74663707	T	C	0.0979154	0.0224074	8.46e-06	15769	19.095
class	Bacilli	rs7666190	A	C	-0.104044	0.0247934	8.47e-06	10436	17.6102
class	Bacilli	rs76717940	A	T	0.156331	0.0325945	1.07e-06	8017	23.004
class	Bacilli	rs77558518	G	A	-0.107255	0.0222879	1.34e-06	15836	23.1577
class	Bacilli	rs78938557	C	T	0.108007	0.0232858	1.07e-06	15226	21.5142
class	Bacilli	rs9581006	T	C	0.225309	0.0467697	1.79e-06	4253	23.2075
class	Alphaproteobacteria	rs10803434	T	A	-0.0692742	0.0148866	3.55e-06	9115	21.6546
class	Alphaproteobacteria	rs12977163	C	G	0.0690234	0.0153829	7.14e-06	9115	20.1333
class	Alphaproteobacteria	rs140912403	T	C	-0.160677	0.0317708	6.2e-07	8520	25.5772
class	Alphaproteobacteria	rs17061716	C	G	0.0927341	0.0207569	9.33e-06	9465	19.9597
class	Alphaproteobacteria	rs34569731	G	A	0.0705145	0.0157564	7.38e-06	9115	20.0283
class	Alphaproteobacteria	rs55876211	T	C	-0.080811	0.0184159	7.54e-06	9589	19.2554
class	Alphaproteobacteria	rs62285697	T	C	0.0805256	0.0180912	9.76e-06	9115	19.8123
class	Alphaproteobacteria	rs76784716	G	A	0.133271	0.0267738	5.09e-07	9593	24.7773
class	Alphaproteobacteria	rs7960664	A	G	0.0969489	0.0215149	8.84e-06	9596	20.3053
class	Alphaproteobacteria	rs9813022	G	A	-0.0751277	0.0153867	1.05e-06	9593	23.8403
class	Actinobacteria	rs10841473	C	G	-0.0583765	0.0123353	2.59e-06	16311	22.3962
class	Actinobacteria	rs11655079	C	T	-0.0560674	0.0124286	5.93e-06	16309	20.3507
class	Actinobacteria	rs11745923	T	G	0.0563759	0.0115529	1.58e-06	16312	23.8124
class	Actinobacteria	rs12049045	G	A	0.0510452	0.0114325	8.63e-06	16311	19.9356
class	Actinobacteria	rs12899991	T	A	0.0719923	0.0154661	4.03e-06	16182	21.6676
class	Actinobacteria	rs134366	A	G	0.111877	0.023501	1.5e-06	14302	22.6624
class	Actinobacteria	rs1376754	A	G	0.0509242	0.0112503	6.71e-06	16182	20.489
class	Actinobacteria	rs1515761	C	T	0.0762317	0.0169884	4.96e-06	15525	20.1357
class	Actinobacteria	rs182549	T	C	0.111489	0.012066	3.79e-20	16313	85.3772
class	Actinobacteria	rs4945008	G	A	0.0540741	0.0121393	5.39e-06	16313	19.8421
class	Actinobacteria	rs6660520	G	A	0.0711483	0.0134495	1.11e-07	16308	27.9843
class	Actinobacteria	rs72767435	C	T	-0.126352	0.0273626	2.57e-06	12898	21.3231
class	Actinobacteria	rs7322849	C	T	0.0944467	0.0192976	6.21e-07	16313	23.9534
class	Actinobacteria	rs7700479	A	T	-0.0769653	0.0173933	8.62e-06	16313	19.5807
class	Actinobacteria	rs80083040	G	T	0.155784	0.0348017	8.62e-06	8003	20.0376
class	Actinobacteria	rs8047955	G	A	0.0575816	0.0116762	8.34e-07	16306	24.3199
class	Actinobacteria	rs857444	T	C	0.0509553	0.011539	8.92e-06	16312	19.5002
class	Actinobacteria	rs961091	A	G	0.0501255	0.011255	8.68e-06	16311	19.8348
family	Victivallaceae	rs11671100	C	A	-0.160034	0.0349472	4.08e-06	3331	20.9701
family	Victivallaceae	rs11764871	T	G	0.127099	0.025656	7.49e-07	3909	24.5418
family	Victivallaceae	rs2546105	T	A	0.126643	0.0257111	1.03e-06	3917	24.262
family	Victivallaceae	rs2944282	C	T	-0.124197	0.0257026	1.57e-06	3555	23.3489
family	Victivallaceae	rs34962571	C	A	-0.186945	0.0418412	6.25e-06	3237	19.9628
family	Victivallaceae	rs4396289	T	C	-0.152918	0.0288525	1.54e-07	3913	28.0897
family	Victivallaceae	rs61702987	C	T	0.145501	0.0300007	3.08e-06	3906	23.5218
family	Victivallaceae	rs62570196	T	C	-0.246101	0.0483077	2.7e-07	3091	25.9535
family	Victivallaceae	rs6545794	G	A	-0.197786	0.0410495	5.97e-07	3916	23.2152
family	Victivallaceae	rs67832247	T	C	-0.123489	0.0266695	3.24e-06	3555	21.4401
family	Victivallaceae	rs7077363	A	G	0.148942	0.0318366	2.83e-06	3912	21.8868
family	Victivallaceae	rs7314815	A	G	0.101088	0.0225594	6.4e-06	3912	20.0791
family	Victivallaceae	rs7627405	T	C	-0.134158	0.0301427	8.19e-06	3555	19.8092
family	Victivallaceae	rs7860510	C	G	0.164855	0.0375128	9.6e-06	3912	19.3129
family	Verrucomicrobiaceae	rs11184341	C	G	0.0655301	0.014223	4.14e-06	11864	21.2274
family	Verrucomicrobiaceae	rs111862613	C	T	0.0907065	0.0196746	3.73e-06	11621	21.2551
family	Verrucomicrobiaceae	rs117107102	G	A	0.204683	0.0431573	2.92e-06	4975	22.4934
family	Verrucomicrobiaceae	rs11729256	C	T	0.0749798	0.0150177	6.73e-07	11861	24.9277
family	Verrucomicrobiaceae	rs12908520	A	G	0.0619104	0.0130946	2.15e-06	11863	22.3533
family	Verrucomicrobiaceae	rs2602429	T	C	0.0745516	0.0156195	2.7e-06	11690	22.7814
family	Verrucomicrobiaceae	rs4242783	A	G	0.0687992	0.0147694	2.75e-06	11690	21.6992
family	Verrucomicrobiaceae	rs4936098	G	A	0.0648691	0.0135928	1.13e-06	11858	22.7749
family	Verrucomicrobiaceae	rs61779207	A	G	-0.0758811	0.0167762	6.63e-06	11591	20.4588
family	Verrucomicrobiaceae	rs74542928	C	T	0.112124	0.0236422	1.65e-06	11216	22.4917
family	Verrucomicrobiaceae	rs9349825	G	A	-0.0704354	0.0147128	2.51e-06	11858	22.9188
family	Verrucomicrobiaceae	rs941682	A	G	-0.0631526	0.0143767	9.58e-06	11809	19.2958
family	Veillonellaceae	rs111810795	T	C	-0.0867108	0.0180573	1.73e-06	15605	23.0589
family	Veillonellaceae	rs114889439	G	A	-0.253809	0.0539169	6.19e-06	3268	22.1597
family	Veillonellaceae	rs11700976	A	C	0.0503337	0.0113763	9.25e-06	15971	19.5756
family	Veillonellaceae	rs12186441	A	G	0.208096	0.0453999	4.53e-06	5236	21.0096
family	Veillonellaceae	rs12668619	G	A	0.055301	0.0117654	2.57e-06	15971	22.093
family	Veillonellaceae	rs12741784	T	C	-0.0621452	0.0119266	1.28e-07	15867	27.1507
family	Veillonellaceae	rs1442060	A	G	-0.0514024	0.0112125	4.51e-06	15976	21.0168
family	Veillonellaceae	rs1447205	C	G	-0.0520689	0.0115656	7.35e-06	15971	20.2685
family	Veillonellaceae	rs1693340	C	T	0.0818934	0.018245	9.25e-06	15058	20.147
family	Veillonellaceae	rs2175069	G	A	-0.0526752	0.0114886	4.64e-06	15976	21.0221
family	Veillonellaceae	rs2561116	G	T	-0.083617	0.0187159	7.89e-06	15976	19.9603
family	Veillonellaceae	rs2585520	T	G	-0.0904972	0.0200428	5.27e-06	15501	20.387
family	Veillonellaceae	rs4263802	A	G	0.050942	0.0114921	7.45e-06	15976	19.6495
family	Veillonellaceae	rs4461038	G	A	-0.0554965	0.0119467	3.73e-06	15973	21.5791
family	Veillonellaceae	rs4797169	C	T	0.0587799	0.0128297	4.49e-06	15974	20.9907
family	Veillonellaceae	rs61264131	C	A	0.202367	0.0464388	6.75e-06	3075	18.9897
family	Veillonellaceae	rs6692542	G	A	0.0534397	0.0118254	8.68e-06	15976	20.422
family	Veillonellaceae	rs6909981	T	C	-0.0638697	0.0141765	5.48e-06	15976	20.2979
family	Veillonellaceae	rs75768969	G	C	-0.0703773	0.0156855	7.19e-06	15975	20.1312
family	Veillonellaceae	rs79535861	C	A	0.100666	0.0207016	1.58e-06	15061	23.6462
family	Veillonellaceae	rs9345168	A	C	0.0509102	0.0113253	8.49e-06	15976	20.2074
family	Streptococcaceae	rs10028567	T	C	-0.0934027	0.0190343	3.72e-06	16549	24.0792
family	Streptococcaceae	rs11110281	C	T	-0.130554	0.0225943	1.4e-08	15316	33.3874
family	Streptococcaceae	rs16950051	G	A	0.107008	0.0236973	5.34e-06	14431	20.3907
family	Streptococcaceae	rs2370083	T	G	-0.0842751	0.0184509	4.26e-06	16516	20.8623
family	Streptococcaceae	rs2952251	G	A	-0.0639298	0.0126525	3.72e-07	16612	25.5303
family	Streptococcaceae	rs35344081	A	G	0.0609349	0.0129703	2.64e-06	16624	22.0714
family	Streptococcaceae	rs395407	C	G	-0.0826855	0.0172536	1.33e-06	16088	22.9667
family	Streptococcaceae	rs4968759	G	A	-0.0544035	0.0111271	8.92e-07	16624	23.9049
family	Streptococcaceae	rs57646748	A	G	-0.088021	0.019876	7.88e-06	16160	19.6117
family	Streptococcaceae	rs6563952	C	G	0.0801931	0.0178576	8.71e-06	16627	20.1664
family	Streptococcaceae	rs6806351	C	T	-0.0619209	0.0135744	6.94e-06	16198	20.8082
family	Streptococcaceae	rs72739637	G	A	0.0927983	0.0192021	1.82e-06	15111	23.3552
family	Streptococcaceae	rs76717940	A	T	0.150606	0.0334079	3.09e-06	7720	20.3228
family	Streptococcaceae	rs77968078	A	G	-0.0993013	0.0224788	7.93e-06	15519	19.5149
family	Streptococcaceae	rs7916711	G	A	0.0959639	0.021545	6.33e-06	15515	19.8391
family	Streptococcaceae	rs957755	G	T	-0.0642449	0.0142702	7.42e-06	16627	20.2682
family	Streptococcaceae	rs9903102	A	C	-0.0693015	0.0154096	4.92e-06	16623	20.2256
family	Ruminococcaceae	rs10093275	T	C	0.0534595	0.011677	5.35e-06	18335	20.9599
family	Ruminococcaceae	rs10166469	C	T	-0.053336	0.0120209	8.52e-06	18314	19.6864
family	Ruminococcaceae	rs1158100	G	A	-0.0490539	0.0109865	8.61e-06	18333	19.9356
family	Ruminococcaceae	rs1612733	C	T	0.108708	0.0238006	4.22e-06	15016	20.8617
family	Ruminococcaceae	rs17376049	C	T	0.0848534	0.0172114	7.3e-07	18333	24.3056
family	Ruminococcaceae	rs2113833	C	T	0.169146	0.0355009	1.14e-06	4140	22.701
family	Ruminococcaceae	rs2426816	A	T	-0.0480152	0.0106011	6.04e-06	17774	20.5142
family	Ruminococcaceae	rs3009418	A	C	0.0927607	0.0210123	8.69e-06	16407	19.4886
family	Ruminococcaceae	rs499272	C	G	0.0706431	0.016046	9.29e-06	17854	19.3823
family	Ruminococcaceae	rs55793120	C	T	0.13822	0.0266152	1.44e-07	12405	26.9701
family	Ruminococcaceae	rs56199908	C	T	-0.199327	0.0410444	1.66e-06	5618	23.5843
family	Ruminococcaceae	rs76724913	G	T	0.0901053	0.0203104	9.6e-06	17516	19.6817
family	Rikenellaceae	rs10217435	T	C	-0.0883756	0.0197506	6.51e-06	17679	20.0218
family	Rikenellaceae	rs10832801	C	A	-0.0534763	0.0122666	7.5e-06	17199	19.0052
family	Rikenellaceae	rs1939881	A	G	-0.105589	0.0206213	5.64e-07	17434	26.2187
family	Rikenellaceae	rs2447496	A	G	-0.0549203	0.0121904	6.09e-06	17199	20.2968
family	Rikenellaceae	rs2833282	A	G	0.0711137	0.0156966	4.31e-06	17680	20.5255
family	Rikenellaceae	rs35909684	C	A	-0.0850181	0.0191539	7.1e-06	17565	19.7019
family	Rikenellaceae	rs36021379	G	A	-0.0656005	0.0144903	7.2e-06	17199	20.4956
family	Rikenellaceae	rs4264350	C	T	-0.0526393	0.0108555	1.35e-06	17668	23.5137
family	Rikenellaceae	rs4783173	G	C	0.0481514	0.0110006	7.06e-06	17086	19.1596
family	Rikenellaceae	rs59663348	A	G	0.0570915	0.0125048	6.12e-06	17678	20.8446
family	Rikenellaceae	rs62532512	A	C	-0.0504257	0.0107399	2.76e-06	17672	22.0445
family	Rikenellaceae	rs67281112	C	G	0.0635814	0.0137451	3.63e-06	17199	21.3975
family	Rikenellaceae	rs6744030	T	C	0.0696747	0.0157103	9.32e-06	17564	19.6689
family	Rikenellaceae	rs67705352	G	T	-0.0549688	0.0110534	6.58e-07	17676	24.731
family	Rikenellaceae	rs6837275	G	A	0.0570355	0.011887	1.45e-06	17199	23.0222
family	Rikenellaceae	rs7242694	T	C	-0.0618674	0.0134882	5.81e-06	17199	21.0385
family	Rikenellaceae	rs74474130	G	T	0.137747	0.0295688	3.61e-06	11055	21.702
family	Rikenellaceae	rs77885767	T	C	-0.156209	0.0336482	2.85e-06	8478	21.5521
family	Rikenellaceae	rs9389714	T	C	-0.0636841	0.0143416	8.79e-06	17680	19.7183
family	Rikenellaceae	rs9578457	A	G	-0.141478	0.0315848	3.99e-06	9400	20.0643
family	Rikenellaceae	rs9603208	T	G	0.0821173	0.0159596	1.92e-07	17680	26.4745
family	Rhodospirillaceae	rs1035406	A	G	-0.11354	0.0250863	5.84e-06	8483	20.4845
family	Rhodospirillaceae	rs11591293	T	G	0.0743184	0.0158724	2.67e-06	8500	21.9233
family	Rhodospirillaceae	rs12977163	C	G	0.0730951	0.0163491	7.63e-06	8044	19.989
family	Rhodospirillaceae	rs13336560	T	C	-0.0701719	0.0158061	9.17e-06	8010	19.7095
family	Rhodospirillaceae	rs1549633	C	A	0.0999312	0.0218634	4.7e-06	8010	20.8914
family	Rhodospirillaceae	rs1923415	G	A	-0.0999238	0.0227326	9.64e-06	8501	19.3215
family	Rhodospirillaceae	rs3754624	T	C	0.0971389	0.0200064	1.71e-06	8496	23.5748
family	Rhodospirillaceae	rs4278423	C	T	0.107529	0.0235725	3.12e-06	8501	20.8086
family	Rhodospirillaceae	rs4822789	C	G	0.0734321	0.0160521	7.01e-06	8492	20.927
family	Rhodospirillaceae	rs55876211	T	C	-0.0911851	0.0196395	2.87e-06	8494	21.5569
family	Rhodospirillaceae	rs61933850	A	G	0.164808	0.0360647	7.23e-06	6830	20.8831
family	Rhodospirillaceae	rs6679026	C	T	0.111984	0.0251088	9.95e-06	8497	19.8911
family	Rhodospirillaceae	rs7001029	T	C	0.117366	0.0261324	5.35e-06	8044	20.1708
family	Rhodospirillaceae	rs72714493	G	A	0.0816858	0.0180791	7.35e-06	8497	20.4145
family	Rhodospirillaceae	rs74354280	T	C	-0.0911896	0.0204907	6.67e-06	8501	19.8051
family	Rhodospirillaceae	rs76784716	G	A	0.136049	0.0285767	1.49e-06	8498	22.6656
family	Rhodospirillaceae	rs9813022	G	A	-0.0842444	0.0163583	2.53e-07	8498	26.5219
family	Prevotellaceae	rs10131942	G	C	0.0701212	0.0158326	8.61e-06	14871	19.6152
family	Prevotellaceae	rs12057990	T	C	0.0589878	0.0132268	8.97e-06	14867	19.889
family	Prevotellaceae	rs12118202	C	T	-0.0751986	0.0147265	5.54e-07	14869	26.0747
family	Prevotellaceae	rs13069367	C	A	-0.0539768	0.0119687	7.39e-06	14860	20.3385
family	Prevotellaceae	rs148376875	G	T	0.084515	0.0179163	2.08e-06	14289	22.2521
family	Prevotellaceae	rs2206482	G	T	-0.0569105	0.0117486	1.3e-06	14808	23.4644
family	Prevotellaceae	rs2278540	A	G	0.0554249	0.0123265	8.44e-06	14847	20.2177
family	Prevotellaceae	rs34071565	A	T	-0.1567	0.0347882	5.6e-06	8136	20.2896
family	Prevotellaceae	rs34660375	G	A	-0.0805894	0.0178291	7.4e-06	14289	20.4313
family	Prevotellaceae	rs3758087	C	T	0.0564199	0.0124655	8.61e-06	14871	20.4854
family	Prevotellaceae	rs3860225	G	A	0.083936	0.0167936	5.5e-07	14871	24.9809
family	Prevotellaceae	rs4493272	C	T	-0.0604992	0.0118027	3.02e-07	14867	26.2745
family	Prevotellaceae	rs4685827	C	T	-0.0679529	0.0145407	2.77e-06	14867	21.8396
family	Prevotellaceae	rs7252711	G	A	-0.0740876	0.0161926	5.57e-06	14540	20.9343
family	Prevotellaceae	rs7975087	A	C	-0.0601448	0.0135454	7.59e-06	14871	19.7157
family	Prevotellaceae	rs912860	A	G	-0.229046	0.0483124	9.3e-07	3479	22.4765
family	Prevotellaceae	rs9586501	A	G	0.0592681	0.0127329	2.59e-06	14868	21.6663
family	Prevotellaceae	rs9958960	A	G	-0.0914807	0.0173611	1.06e-07	14061	27.7653
family	Porphyromonadaceae	rs10119172	G	C	-0.0737324	0.014259	1.32e-07	18022	26.7386
family	Porphyromonadaceae	rs10762312	A	G	-0.052368	0.0118814	8.7e-06	18028	19.4265
family	Porphyromonadaceae	rs10858364	T	G	0.055316	0.012085	4.31e-06	18028	20.9512
family	Porphyromonadaceae	rs17065783	G	A	-0.059133	0.0122235	1.79e-06	18028	23.4028
family	Porphyromonadaceae	rs1980561	G	A	-0.0485289	0.0109284	8.95e-06	18028	19.7192
family	Porphyromonadaceae	rs3111851	G	C	0.0581896	0.0121147	2.19e-06	18024	23.0709
family	Porphyromonadaceae	rs35233670	C	T	-0.0473576	0.010602	7.91e-06	18024	19.9529
family	Porphyromonadaceae	rs35961441	C	A	0.0915257	0.0207306	8.37e-06	16374	19.4923
family	Porphyromonadaceae	rs6953849	G	A	0.0718149	0.0150724	2.44e-06	18028	22.7019
family	Porphyromonadaceae	rs7330827	C	T	-0.103842	0.0237355	8.05e-06	13754	19.1403
family	Porphyromonadaceae	rs864093	C	A	-0.0527939	0.0117499	9.6e-06	18027	20.1882
family	Peptostreptococcaceae	rs10805326	A	G	0.0566637	0.012276	4.03e-06	16061	21.3058
family	Peptostreptococcaceae	rs117020988	T	C	0.182411	0.0372126	1.03e-06	6831	24.0282
family	Peptostreptococcaceae	rs12377846	A	C	-0.252	0.0511627	7.26e-07	3736	24.2602
family	Peptostreptococcaceae	rs12986312	G	T	0.0571818	0.0125947	5.77e-06	15970	20.6129
family	Peptostreptococcaceae	rs1467258	A	G	0.072584	0.0162321	7.9e-06	15584	19.9954
family	Peptostreptococcaceae	rs1520207	T	C	0.0525658	0.0112476	3.17e-06	16057	21.8417
family	Peptostreptococcaceae	rs2644627	G	C	-0.0558506	0.011224	6.33e-07	16059	24.7605
family	Peptostreptococcaceae	rs4692811	T	C	0.0642075	0.0126913	4.21e-07	16061	25.5953
family	Peptostreptococcaceae	rs59865771	T	C	-0.0573764	0.0127192	7.69e-06	16040	20.3492
family	Peptostreptococcaceae	rs59987323	T	C	-0.0537078	0.011443	2.7e-06	15584	22.029
family	Peptostreptococcaceae	rs61841503	A	G	0.0919658	0.0161331	9.8e-09	15333	32.4951
family	Peptostreptococcaceae	rs6721459	G	A	0.0509823	0.0111975	5.08e-06	16061	20.7299
family	Peptostreptococcaceae	rs75819860	A	T	0.126264	0.0268383	2.49e-06	11697	22.1334
family	Peptostreptococcaceae	rs76982728	C	T	0.124203	0.0266923	3.24e-06	11185	21.6516
family	Peptostreptococcaceae	rs77540684	G	T	0.106725	0.0245638	8.14e-06	13495	18.8775
family	Peptostreptococcaceae	rs9573937	G	A	-0.0693637	0.0142907	1.71e-06	16061	23.5589
family	Peptococcaceae	rs117452796	G	A	-0.257982	0.0549569	3.15e-06	3161	22.0361
family	Peptococcaceae	rs12144792	T	C	0.064399	0.0141246	5.82e-06	10718	20.7878
family	Peptococcaceae	rs12634826	G	T	-0.0739885	0.0150931	1.01e-06	10381	24.0309
family	Peptococcaceae	rs12992764	G	T	0.0684213	0.0141137	1.46e-06	10444	23.5018
family	Peptococcaceae	rs150600492	C	A	0.135774	0.0289757	2.31e-06	9761	21.9566
family	Peptococcaceae	rs35703006	T	G	0.0812655	0.0164355	4.95e-07	10715	24.4481
family	Peptococcaceae	rs4990837	G	A	0.0910387	0.0185869	1.74e-06	10718	23.9903
family	Peptococcaceae	rs75430375	T	C	-0.147941	0.0317498	3.41e-06	8375	21.7117
family	Peptococcaceae	rs75898026	G	A	-0.0821779	0.0173541	2.02e-06	10444	22.4235
family	Pasteurellaceae	rs10840326	G	C	-0.0717634	0.0149229	1.44e-06	9154	23.1259
family	Pasteurellaceae	rs10965428	A	C	-0.119902	0.0258219	4.29e-06	8873	21.5614
family	Pasteurellaceae	rs111582866	A	G	-0.113957	0.0256403	7.07e-06	8616	19.7532
family	Pasteurellaceae	rs12050685	G	A	-0.0670948	0.015239	9.19e-06	9411	19.385
family	Pasteurellaceae	rs12191680	G	C	0.102214	0.0197189	3.05e-07	9408	26.8689
family	Pasteurellaceae	rs16970009	G	A	0.187381	0.0429572	7.32e-06	4703	19.0275
family	Pasteurellaceae	rs35510	G	A	0.122729	0.0264958	4.02e-06	8671	21.4557
family	Pasteurellaceae	rs4822728	C	T	0.0685479	0.0149032	4.72e-06	9412	21.1557
family	Pasteurellaceae	rs6092684	T	A	0.0684647	0.014674	3.44e-06	9366	21.7689
family	Pasteurellaceae	rs62568866	A	T	-0.118018	0.0259206	7.23e-06	8020	20.7304
family	Pasteurellaceae	rs6972479	G	A	-0.0781862	0.0175366	7.75e-06	8616	19.8779
family	Pasteurellaceae	rs72756943	A	G	0.13988	0.0303029	3.35e-06	8020	21.308
family	Pasteurellaceae	rs73139353	C	A	-0.222573	0.0484634	8.71e-06	4047	21.0919
family	Pasteurellaceae	rs731534	G	C	-0.0986502	0.0216316	9.46e-06	9115	20.7978
family	Pasteurellaceae	rs76022354	T	C	0.24289	0.0500406	1.83e-06	3692	23.5599
family	Pasteurellaceae	rs78909003	C	T	-0.241159	0.0498372	2.05e-06	3638	23.4154
family	Pasteurellaceae	rs9382510	T	C	-0.0881865	0.0169965	2.48e-07	9410	26.9207
family	Pasteurellaceae	rs9895850	C	T	-0.176406	0.041017	9.08e-06	4737	18.497
family	Pasteurellaceae	rs9938097	C	T	-0.0710386	0.0158024	8.23e-06	9402	20.2088
family	Oxalobacteraceae	rs111966731	C	T	0.204031	0.0445746	4.56e-06	4387	20.9516
family	Oxalobacteraceae	rs11246212	C	T	0.13607	0.0291797	4.51e-06	5130	21.7454
family	Oxalobacteraceae	rs12002250	C	A	0.196145	0.044523	5.53e-06	4726	19.4083
family	Oxalobacteraceae	rs12509763	G	C	-0.16332	0.0360823	8.05e-06	5129	20.4875
family	Oxalobacteraceae	rs1569853	C	T	-0.140043	0.0281704	7.45e-07	4997	24.7136
family	Oxalobacteraceae	rs17138946	T	G	-0.189444	0.0430248	8.09e-06	4776	19.3876
family	Oxalobacteraceae	rs36057338	T	G	0.181604	0.0398742	6.26e-06	4738	20.7427
family	Oxalobacteraceae	rs4428215	A	G	0.12561	0.0230053	4.88e-08	5167	29.8121
family	Oxalobacteraceae	rs561239	G	A	0.105525	0.0236769	7.19e-06	4989	19.8638
family	Oxalobacteraceae	rs6000536	T	C	-0.118383	0.0241355	7.39e-07	5166	24.0583
family	Oxalobacteraceae	rs62435498	A	C	0.181521	0.0400608	7.46e-06	4780	20.5312
family	Oxalobacteraceae	rs736744	T	C	0.105642	0.0200648	1.49e-07	5167	27.7207
family	Oxalobacteraceae	rs7993559	A	C	0.0921059	0.0201114	5.04e-06	4989	20.9745
family	Oxalobacteraceae	rs80330081	C	A	-0.18756	0.0423688	6.64e-06	4672	19.5969
family	Oxalobacteraceae	rs934049	A	G	0.109751	0.0238636	4.21e-06	4951	21.1518
family	Methanobacteriaceae	rs10202904	G	T	-0.121754	0.0235357	3.01e-07	3695	26.7615
family	Methanobacteriaceae	rs10424197	A	G	-0.111274	0.0247517	9.28e-06	3698	20.2106
family	Methanobacteriaceae	rs11018665	T	A	0.111465	0.0250516	6.52e-06	3698	19.7975
family	Methanobacteriaceae	rs12825290	G	C	-0.216781	0.0493496	6.08e-06	3144	19.2963
family	Methanobacteriaceae	rs4257531	A	G	0.164498	0.0364959	7.44e-06	3162	20.3158
family	Methanobacteriaceae	rs56131665	A	G	0.178661	0.039298	6.18e-06	3572	20.669
family	Methanobacteriaceae	rs62241835	T	G	-0.203385	0.0417931	1.63e-06	3383	23.6827
family	Methanobacteriaceae	rs6508769	C	T	0.153519	0.0344519	8.23e-06	3319	19.8564
family	Methanobacteriaceae	rs73068003	T	G	-0.15814	0.0351803	8.45e-06	3692	20.2063
family	Methanobacteriaceae	rs73457410	G	A	0.21534	0.0436695	1.41e-06	3498	24.316
family	Methanobacteriaceae	rs75208022	T	C	-0.227245	0.048763	5.92e-06	3203	21.7173
family	Methanobacteriaceae	rs894996	A	C	0.216999	0.0449076	1.88e-06	3582	23.3495
family	Lactobacillaceae	rs11674854	T	C	-0.0830224	0.0175267	2.6e-06	6750	22.4382
family	Lactobacillaceae	rs1530559	A	G	0.0772453	0.0176921	9.65e-06	6750	19.0627
family	Lactobacillaceae	rs1590596	G	C	-0.10381	0.0220135	3.9e-06	6750	22.2383
family	Lactobacillaceae	rs16861661	A	G	-0.193287	0.0379293	2.7e-07	5385	25.9691
family	Lactobacillaceae	rs328312	A	T	0.082529	0.0168225	8.69e-07	7051	24.0676
family	Lactobacillaceae	rs6092149	T	A	-0.0825646	0.0170282	1.38e-06	7006	23.5098
family	Lactobacillaceae	rs62314653	A	C	0.177082	0.0392269	6.59e-06	6016	20.3789
family	Lactobacillaceae	rs74599091	G	A	0.191613	0.0425039	7.7e-06	4951	20.3232
family	Lactobacillaceae	rs768253	G	T	-0.0792344	0.0170604	3.61e-06	7059	21.5699
family	Lactobacillaceae	rs77478751	G	A	-0.219178	0.0473566	5.96e-06	3704	21.4206
family	Lactobacillaceae	rs921925	C	A	0.0999419	0.0201687	5.77e-07	7053	24.5549
family	Lactobacillaceae	rs9345899	G	A	-0.124042	0.0278946	9.45e-06	6602	19.774
family	Lachnospiraceae	rs10402491	T	C	0.0661701	0.014851	7.58e-06	18334	19.8525
family	Lachnospiraceae	rs11139361	C	T	0.0494463	0.0110503	4.26e-06	18333	20.0224
family	Lachnospiraceae	rs112040820	G	A	0.0549584	0.0117086	2.42e-06	17512	22.0323
family	Lachnospiraceae	rs11755180	G	C	-0.049227	0.0104894	2.69e-06	18333	22.0245
family	Lachnospiraceae	rs11841382	T	G	-0.0718128	0.017462	9.58e-06	18340	16.9129
family	Lachnospiraceae	rs11979110	C	T	-0.0500924	0.0105069	1.82e-06	18339	22.7299
family	Lachnospiraceae	rs1205443	G	A	0.0501415	0.0112157	7.29e-06	17779	19.9867
family	Lachnospiraceae	rs12760724	C	A	-0.0484566	0.0107934	7.27e-06	18340	20.1553
family	Lachnospiraceae	rs13005175	G	A	0.0993483	0.0218395	8.37e-06	16893	20.6936
family	Lachnospiraceae	rs146660815	C	T	-0.215114	0.0476778	6.53e-06	4112	20.3566
family	Lachnospiraceae	rs2159863	G	A	-0.0585831	0.0128742	3.7e-06	18340	20.7063
family	Lachnospiraceae	rs2910921	C	T	0.160302	0.035832	8.42e-06	6549	20.0141
family	Lachnospiraceae	rs3127230	T	C	-0.0503537	0.0112201	6.2e-06	18340	20.1406
family	Lachnospiraceae	rs35524804	C	T	-0.0607481	0.0125216	2.45e-06	17859	23.5368
family	Lachnospiraceae	rs7359994	C	T	-0.0503142	0.0112482	5.36e-06	18340	20.0086
family	Lachnospiraceae	rs79086868	C	T	0.0776723	0.0164472	3.01e-06	17522	22.3022
family	Lachnospiraceae	rs959845	T	C	-0.0493666	0.0107801	5.17e-06	17859	20.971
family	Lachnospiraceae	rs9929145	A	G	-0.125721	0.0245233	2.84e-07	15866	26.282
family	FamilyXIII	rs10404377	A	C	-0.0503183	0.011165	6.99e-06	16269	20.3111
family	FamilyXIII	rs118170811	G	A	0.151619	0.0317112	1.8e-06	9645	22.8603
family	FamilyXIII	rs12643275	T	A	-0.0550907	0.0116474	2.42e-06	16269	22.3717
family	FamilyXIII	rs12904405	G	A	-0.0851896	0.0192688	7.67e-06	16643	19.5462
family	FamilyXIII	rs1887048	A	G	0.0579979	0.0129602	9.65e-06	16717	20.0263
family	FamilyXIII	rs1999289	T	A	-0.0637366	0.013927	2.54e-06	16269	20.9442
family	FamilyXIII	rs3098182	T	G	0.0508511	0.011014	4.04e-06	16731	21.3161
family	FamilyXIII	rs4293737	G	A	-0.112091	0.0271305	8.38e-06	5704	17.0696
family	FamilyXIII	rs482905	T	G	0.0596528	0.012717	3.72e-06	16737	22.0035
family	FamilyXIII	rs6501525	G	A	0.0561559	0.0115587	1.24e-06	16269	23.6032
family	FamilyXIII	rs66753613	A	G	0.0651136	0.0144251	8.08e-06	16269	20.3753
family	FamilyXIII	rs6797051	T	C	-0.0805984	0.0171364	4.89e-06	16737	22.1214
family	FamilyXIII	rs7076829	A	T	-0.0516394	0.0112313	4.76e-06	16269	21.1399
family	FamilyXIII	rs7514702	C	T	-0.0663236	0.0141626	3.92e-06	16737	21.9307
family	FamilyXI	rs10759623	T	C	-0.162115	0.032151	5.78e-07	3156	25.4247
family	FamilyXI	rs11547158	G	A	-0.177599	0.0372795	2.7e-06	3133	22.6957
family	FamilyXI	rs17379710	C	T	-0.116383	0.0252125	3.97e-06	3156	21.3084
family	FamilyXI	rs2155352	G	A	-0.150538	0.0302319	6.63e-07	3150	24.7947
family	FamilyXI	rs2156611	C	T	-0.112486	0.0251099	9.43e-06	3155	20.0683
family	FamilyXI	rs3733511	G	A	0.128253	0.0274718	3.39e-06	3156	21.7954
family	FamilyXI	rs488164	G	T	0.117998	0.025516	4.8e-06	3149	21.3856
family	FamilyXI	rs6025153	C	G	0.118619	0.0261969	7.07e-06	3130	20.5024
family	FamilyXI	rs697771	G	A	-0.117677	0.0251491	3.19e-06	3152	21.8947
family	FamilyXI	rs78222136	C	G	0.224835	0.0511672	8.41e-06	3136	19.3083
family	Erysipelotrichaceae	rs1074800	G	A	0.0492438	0.010887	6.15e-06	17789	20.459
family	Erysipelotrichaceae	rs10781552	T	C	-0.0552212	0.0116074	2.33e-06	17789	22.6329
family	Erysipelotrichaceae	rs17530232	G	A	0.10305	0.0224648	2.79e-06	16622	21.0423
family	Erysipelotrichaceae	rs1884466	T	C	-0.0475363	0.0106939	9.53e-06	18205	19.7598
family	Erysipelotrichaceae	rs2300774	A	G	0.0524152	0.0106784	8.95e-07	18216	24.0937
family	Erysipelotrichaceae	rs290833	G	T	-0.0497374	0.0111376	8.03e-06	17789	19.9425
family	Erysipelotrichaceae	rs35161940	C	T	-0.0806041	0.0167641	1.85e-06	18213	23.1182
family	Erysipelotrichaceae	rs4078432	T	C	-0.0608929	0.0133764	4.23e-06	17789	20.7232
family	Erysipelotrichaceae	rs56970041	G	T	0.0724144	0.0164471	5.4e-06	18217	19.3854
family	Erysipelotrichaceae	rs62504403	T	C	0.0681159	0.0127883	1.12e-07	16981	28.3706
family	Erysipelotrichaceae	rs7234058	C	T	-0.0945759	0.0194091	9.12e-07	16874	23.7438
family	Erysipelotrichaceae	rs7826267	G	T	-0.0839071	0.0199131	9.28e-06	17586	17.755
family	Erysipelotrichaceae	rs8003149	T	C	0.0538798	0.0116888	4.08e-06	18213	21.2477
family	Enterobacteriaceae	rs11026530	C	T	0.0822408	0.0186379	9.43e-06	13485	19.4706
family	Enterobacteriaceae	rs111229068	T	A	0.110561	0.0241719	3.65e-06	12350	20.921
family	Enterobacteriaceae	rs2374342	A	C	0.0582927	0.0126195	4.52e-06	13577	21.3376
family	Enterobacteriaceae	rs35673018	A	G	0.0899642	0.0202934	7.63e-06	13326	19.653
family	Enterobacteriaceae	rs4792380	T	A	0.115598	0.0257683	9.49e-06	12763	20.1246
family	Enterobacteriaceae	rs504442	G	T	0.084159	0.0189479	5.17e-06	13578	19.7278
family	Enterobacteriaceae	rs61973590	G	C	-0.0605392	0.0133696	8.54e-06	13570	20.5039
family	Enterobacteriaceae	rs62210023	G	A	0.0606754	0.0130125	3.13e-06	13515	21.7422
family	Enterobacteriaceae	rs78143293	G	A	-0.0848521	0.0170415	1.2e-06	13572	24.7918
family	Enterobacteriaceae	rs79757635	A	C	0.0758597	0.0171286	9.32e-06	13419	19.6146
family	Enterobacteriaceae	rs80319214	G	C	0.0990404	0.0215877	6.95e-06	12641	21.048
family	Desulfovibrionaceae	rs112381107	T	C	0.211435	0.0456962	2.82e-06	4455	21.409
family	Desulfovibrionaceae	rs11599763	C	T	-0.0555931	0.0117493	2.5e-06	15142	22.3879
family	Desulfovibrionaceae	rs16851319	C	G	-0.0732697	0.0150964	2.4e-06	15128	23.5561
family	Desulfovibrionaceae	rs17791387	G	A	-0.0729251	0.0154381	2.1e-06	15045	22.3135
family	Desulfovibrionaceae	rs2692012	G	A	0.114231	0.0253568	1.56e-06	13080	20.2944
family	Desulfovibrionaceae	rs2838334	A	G	0.0571419	0.012423	3.82e-06	15142	21.1572
family	Desulfovibrionaceae	rs3935584	T	C	-0.0525838	0.0115757	6.78e-06	15140	20.6351
family	Desulfovibrionaceae	rs4506934	T	C	-0.0943381	0.020138	3.16e-06	15035	21.9453
family	Desulfovibrionaceae	rs6058181	T	C	0.0834742	0.0166111	2.7e-07	15074	25.2528
family	Desulfovibrionaceae	rs7164160	T	A	-0.0574455	0.0129468	7.34e-06	15142	19.6872
family	Desulfovibrionaceae	rs72647048	C	T	-0.0770089	0.017089	9.61e-06	15142	20.307
family	Desulfovibrionaceae	rs9928243	A	C	-0.0541732	0.0117819	4.48e-06	15141	21.1417
family	Defluviitaleaceae	rs112893842	C	T	0.110761	0.0232545	2.75e-06	8203	22.6862
family	Defluviitaleaceae	rs1582238	C	T	0.0801923	0.0167061	1.69e-06	8002	23.0417
family	Defluviitaleaceae	rs17051335	T	C	-0.134314	0.0292201	4.58e-06	8031	21.1288
family	Defluviitaleaceae	rs1908593	C	T	0.070223	0.0156601	7.86e-06	8203	20.1081
family	Defluviitaleaceae	rs28696126	T	A	-0.107106	0.0238173	5.56e-06	7830	20.223
family	Defluviitaleaceae	rs4344384	T	G	0.0708803	0.0156121	5.86e-06	8200	20.6124
family	Defluviitaleaceae	rs4677103	G	A	0.0977203	0.0197033	9.42e-07	8002	24.5976
family	Defluviitaleaceae	rs540220	C	T	-0.123954	0.0289814	9.48e-06	7887	18.2928
family	Defluviitaleaceae	rs55658617	C	T	0.177314	0.0361844	1.41e-06	6676	24.0128
family	Defluviitaleaceae	rs72731813	T	C	-0.149751	0.0293415	2.76e-07	7786	26.0481
family	Defluviitaleaceae	rs9608282	G	T	0.139014	0.0299429	4.61e-06	7736	21.554
family	Defluviitaleaceae	rs9725395	G	A	-0.138357	0.0295185	3.41e-06	8031	21.9691
family	Coriobacteriaceae	rs11073596	G	T	0.0510212	0.0114339	8.14e-06	17527	19.9118
family	Coriobacteriaceae	rs11250875	C	T	0.06075	0.0130939	4.83e-06	17690	21.5256
family	Coriobacteriaceae	rs11656361	C	A	0.0773006	0.017553	8.02e-06	16665	19.3939
family	Coriobacteriaceae	rs12974142	A	G	0.0789796	0.0177205	8.51e-06	17413	19.8646
family	Coriobacteriaceae	rs13307134	T	C	0.0565686	0.0126265	7.8e-06	17527	20.0718
family	Coriobacteriaceae	rs1397793	A	G	-0.0498855	0.0112446	9.77e-06	17527	19.6815
family	Coriobacteriaceae	rs1816223	G	A	-0.0586265	0.0129006	4.84e-06	17688	20.6523
family	Coriobacteriaceae	rs240104	C	T	-0.0603429	0.0126849	1.52e-06	17577	22.6296
family	Coriobacteriaceae	rs2442778	A	G	-0.116408	0.0258545	9.03e-06	13472	20.2719
family	Coriobacteriaceae	rs3025411	G	A	0.0926543	0.0209468	8.27e-06	15671	19.5657
family	Coriobacteriaceae	rs34739816	T	G	0.0965017	0.0207666	3.88e-06	16593	21.5943
family	Coriobacteriaceae	rs62448869	A	T	-0.0486059	0.0108982	7.87e-06	17527	19.8914
family	Coriobacteriaceae	rs67561917	G	A	-0.0714367	0.0154113	5.39e-06	17333	21.4863
family	Coriobacteriaceae	rs719099	G	A	0.0778402	0.0155815	5.43e-07	17687	24.9568
family	Coriobacteriaceae	rs76779974	G	C	0.0774888	0.0171877	5.63e-06	16419	20.3256
family	Coriobacteriaceae	rs80046645	G	C	0.25584	0.0561995	4.66e-06	3204	20.7239
family	Coriobacteriaceae	rs8010111	A	G	-0.103377	0.0229286	6.9e-06	15996	20.3278
family	ClostridialesvadinBB60group	rs10517600	G	T	0.0626993	0.0139364	6.83e-06	10512	20.2406
family	ClostridialesvadinBB60group	rs10904722	T	C	-0.0672314	0.0147123	5.05e-06	10512	20.8825
family	ClostridialesvadinBB60group	rs118104867	T	C	0.214464	0.0455098	3.44e-06	4095	22.2075
family	ClostridialesvadinBB60group	rs13409132	G	A	-0.165419	0.0352154	4.37e-06	5913	22.0649
family	ClostridialesvadinBB60group	rs17121075	A	G	0.0769254	0.0172234	7.91e-06	10512	19.9482
family	ClostridialesvadinBB60group	rs2191834	T	G	0.0746375	0.0159136	2.5e-06	10511	21.9977
family	ClostridialesvadinBB60group	rs28691777	T	C	0.137134	0.0266996	6.96e-07	10199	26.3802
family	ClostridialesvadinBB60group	rs34088226	G	A	-0.117807	0.026924	7.66e-06	9716	19.1454
family	ClostridialesvadinBB60group	rs55682560	T	C	-0.131519	0.0261319	4.97e-07	9183	25.3302
family	ClostridialesvadinBB60group	rs6588624	A	G	-0.0662317	0.0138147	1.79e-06	10512	22.9853
family	ClostridialesvadinBB60group	rs66714985	C	A	0.116908	0.0252447	4.85e-06	10512	21.446
family	ClostridialesvadinBB60group	rs6755871	G	C	-0.0613825	0.0138976	9.33e-06	10500	19.5079
family	ClostridialesvadinBB60group	rs7226487	G	A	-0.0643682	0.0138701	3.58e-06	10505	21.5368
family	ClostridialesvadinBB60group	rs7538034	G	T	-0.078598	0.0165982	2.37e-06	10420	22.4233
family	ClostridialesvadinBB60group	rs7725895	G	A	-0.116224	0.0240367	3.94e-06	10512	23.3797
family	ClostridialesvadinBB60group	rs989682	G	A	0.070194	0.0155364	6.85e-06	10129	20.4126
family	ClostridialesvadinBB60group	rs9979874	C	G	-0.0738925	0.0150911	1.05e-06	10506	23.9749
family	Clostridiaceae1	rs10875374	T	C	-0.0536759	0.0119436	8.1e-06	14253	20.1971
family	Clostridiaceae1	rs12186080	A	G	0.0748236	0.016246	5.34e-06	14244	21.2122
family	Clostridiaceae1	rs12341505	A	G	0.0814503	0.0179338	4.54e-06	14250	20.6272
family	Clostridiaceae1	rs12490337	G	C	-0.0616944	0.013693	6.91e-06	14253	20.2999
family	Clostridiaceae1	rs2795528	A	G	-0.180969	0.0390911	3.81e-06	6411	21.4315
family	Clostridiaceae1	rs2817172	T	C	0.0563367	0.012392	5.27e-06	13789	20.668
family	Clostridiaceae1	rs4723021	C	T	-0.106376	0.0241944	7.42e-06	13682	19.3313
family	Clostridiaceae1	rs550843	C	T	-0.0734787	0.0168383	7.09e-06	14234	19.0425
family	Clostridiaceae1	rs56188186	G	A	0.0967774	0.0217471	8.24e-06	13218	19.8036
family	Clostridiaceae1	rs62397761	G	A	0.0615805	0.0136198	9.08e-06	14248	20.443
family	Clostridiaceae1	rs881532	G	A	-0.0533035	0.0119011	7.9e-06	14250	20.0604
family	Christensenellaceae	rs117186816	A	G	-0.206476	0.0436362	6.52e-06	4310	22.3894
family	Christensenellaceae	rs12380890	G	A	-0.0503972	0.0111047	5.78e-06	16846	20.5966
family	Christensenellaceae	rs12657403	G	A	0.078108	0.0171887	5.59e-06	16245	20.6493
family	Christensenellaceae	rs4076564	A	G	-0.188623	0.039209	8.06e-06	3730	23.1429
family	Christensenellaceae	rs4805124	G	C	0.0486508	0.0109067	8.36e-06	16847	19.8973
family	Christensenellaceae	rs62573205	A	G	-0.0654804	0.0133503	1.49e-06	16838	24.057
family	Christensenellaceae	rs7211194	T	C	0.0492094	0.0110916	9.94e-06	16436	19.6836
family	Christensenellaceae	rs72706624	T	G	0.0882626	0.0197575	6.38e-06	14869	19.9568
family	Christensenellaceae	rs77867022	T	G	-0.160443	0.0379589	8.82e-06	4033	17.8656
family	Christensenellaceae	rs870002	T	C	0.0488951	0.0109817	6.54e-06	16847	19.8241
family	Christensenellaceae	rs892686	G	A	0.0506107	0.0109651	4.12e-06	16847	21.3041
family	Christensenellaceae	rs9608766	C	T	-0.0682134	0.01496	3.33e-06	16185	20.7911
family	Bifidobacteriaceae	rs10496759	C	G	0.0637133	0.0144305	8.8e-06	14914	19.4938
family	Bifidobacteriaceae	rs10831953	A	G	0.0537537	0.0123746	9.95e-06	14915	18.8693
family	Bifidobacteriaceae	rs10841473	C	G	-0.0613031	0.0128844	2.28e-06	14914	22.6378
family	Bifidobacteriaceae	rs10857328	A	T	0.0562	0.0126395	7.24e-06	14915	19.7703
family	Bifidobacteriaceae	rs12446429	C	T	0.0810099	0.019073	8.53e-06	14008	18.04
family	Bifidobacteriaceae	rs13020688	A	G	0.0584045	0.0122081	1.57e-06	14795	22.8872
family	Bifidobacteriaceae	rs182549	T	C	0.11707	0.0126703	5.94e-20	14915	85.3717
family	Bifidobacteriaceae	rs4567981	A	T	0.0577763	0.0117388	8.88e-07	14795	24.2242
family	Bifidobacteriaceae	rs4957061	C	T	0.0569873	0.0116907	1.15e-06	14795	23.7614
family	Bifidobacteriaceae	rs540489	G	T	-0.0632518	0.013817	5.37e-06	14688	20.9567
family	Bifidobacteriaceae	rs55888705	G	A	0.053673	0.0120586	8.66e-06	14914	19.8114
family	Bifidobacteriaceae	rs677208	C	G	0.0728589	0.0164821	6e-06	14915	19.5408
family	Bifidobacteriaceae	rs6899771	G	A	-0.0914312	0.0202604	7.28e-06	14150	20.3655
family	Bifidobacteriaceae	rs7174549	T	C	0.0551726	0.0124655	6.87e-06	14915	19.5898
family	Bifidobacteriaceae	rs7322849	C	T	0.110676	0.0200996	1.74e-08	14915	30.3202
family	Bifidobacteriaceae	rs73797465	G	T	-0.0942612	0.0208421	4.85e-06	14795	20.4542
family	Bifidobacteriaceae	rs76671854	G	C	-0.0892981	0.0183177	1.04e-06	13923	23.7653
family	Bifidobacteriaceae	rs857444	T	C	0.0553965	0.0120669	3.82e-06	14914	21.0752
family	BacteroidalesS24	rs10872669	G	A	-0.123071	0.0275665	9.49e-06	7368	19.9317
family	BacteroidalesS24	rs11135366	G	C	0.0842142	0.0183739	8.78e-06	7953	21.0072
family	BacteroidalesS24	rs12748533	T	G	-0.0821108	0.0172701	2.59e-06	7948	22.6054
family	BacteroidalesS24	rs17043785	C	T	-0.176187	0.0347133	5.12e-07	5208	25.7606
family	BacteroidalesS24	rs61508842	C	T	0.122574	0.0272389	7.83e-06	7576	20.2498
family	BacteroidalesS24	rs6831034	A	T	-0.0956546	0.0205228	6.1e-06	7576	21.7239
family	BacteroidalesS24	rs689695	A	C	0.0814578	0.0167057	1.28e-06	7954	23.7759
family	BacteroidalesS24	rs7217209	T	C	0.0843019	0.0187308	8.43e-06	7745	20.2564
family	BacteroidalesS24	rs738193	C	T	0.0847328	0.0165856	3.82e-07	7778	26.1
family	BacteroidalesS24	rs78609301	G	A	-0.0867065	0.0195709	7.09e-06	7953	19.6283
family	BacteroidalesS24	rs941000	T	C	0.0850266	0.0163382	3.16e-07	7778	27.0831
family	Bacteroidaceae	rs11585893	G	A	-0.0740746	0.0147633	1.8e-06	17821	25.175
family	Bacteroidaceae	rs13207588	G	A	-0.059205	0.0131195	7.49e-06	17707	20.365
family	Bacteroidaceae	rs1340391	C	T	-0.0592004	0.0132244	6.73e-06	18302	20.0399
family	Bacteroidaceae	rs17619981	G	T	0.0880978	0.0187002	2.69e-06	15801	22.1941
family	Bacteroidaceae	rs2023437	C	T	-0.0782324	0.0167634	5.02e-06	17484	21.7796
family	Bacteroidaceae	rs2366421	A	T	-0.0528153	0.0117124	7.65e-06	18299	20.3341
family	Bacteroidaceae	rs28757219	A	T	0.0818398	0.0170319	1.29e-06	14833	23.089
family	Bacteroidaceae	rs495004	G	C	-0.0607475	0.0129865	3.42e-06	17707	21.8811
family	Bacteroidaceae	rs66474973	T	G	0.0812515	0.0164479	6.81e-07	17405	24.403
family	Bacteroidaceae	rs66710942	T	C	0.0488038	0.0107412	5.86e-06	17821	20.6443
family	Bacteroidaceae	rs6795673	T	C	0.0538565	0.0105251	3.38e-07	18301	26.1832
family	Bacteroidaceae	rs9507307	T	C	0.0604456	0.0129128	2.13e-06	18184	21.9124
family	Alcaligenaceae	rs112135816	G	T	-0.0775052	0.0171554	5.28e-06	15545	20.4109
family	Alcaligenaceae	rs112159068	T	A	0.131484	0.0281089	3.56e-06	11656	21.8806
family	Alcaligenaceae	rs1153990	G	A	-0.058727	0.0128306	5.97e-06	16808	20.95
family	Alcaligenaceae	rs147968	T	C	0.0489475	0.0110321	9.13e-06	16810	19.6855
family	Alcaligenaceae	rs17000015	T	A	-0.0609257	0.0125363	1.13e-06	16377	23.619
family	Alcaligenaceae	rs2367850	C	G	0.0629104	0.0131712	1.85e-06	16377	22.8136
family	Alcaligenaceae	rs28480294	C	T	-0.0516967	0.0115503	6.61e-06	16377	20.0326
family	Alcaligenaceae	rs4033856	T	C	0.081834	0.0168931	1.03e-06	15623	23.4665
family	Alcaligenaceae	rs62191117	G	A	0.0684302	0.0133636	2.76e-07	16688	26.221
family	Alcaligenaceae	rs62395635	C	T	0.110583	0.0238514	3.35e-06	14802	21.4955
family	Alcaligenaceae	rs67737557	G	C	0.0738409	0.0151678	1.04e-06	15876	23.7001
family	Alcaligenaceae	rs6969323	C	A	-0.0593564	0.0129137	3.89e-06	16810	21.127
family	Alcaligenaceae	rs7302582	C	G	-0.106817	0.023298	3.34e-06	15113	21.0203
family	Alcaligenaceae	rs74776516	G	T	-0.0944052	0.0213287	6.85e-06	14502	19.5914
family	Alcaligenaceae	rs7638039	C	T	0.0603335	0.0127779	2.7e-06	16791	22.2946
family	Alcaligenaceae	rs9537886	C	A	-0.0570888	0.0110683	2.35e-07	16807	26.6038
family	Alcaligenaceae	rs9964679	G	A	0.0537051	0.0116008	4.47e-06	16810	21.4316
family	Actinomycetaceae	rs2889192	T	G	0.0887537	0.0195009	3.64e-06	7710	20.7141
family	Actinomycetaceae	rs34583783	T	G	0.123756	0.026427	5.48e-06	7710	21.9299
family	Actinomycetaceae	rs35011108	G	A	0.241826	0.0503796	1.83e-06	3630	23.0408
family	Actinomycetaceae	rs4073240	A	G	0.0747546	0.0164684	6.05e-06	7710	20.6051
family	Actinomycetaceae	rs58484246	C	T	0.0761407	0.0169007	6.12e-06	7710	20.2967
family	Acidaminococcaceae	rs262812	C	T	-0.065675	0.0142257	3.25e-06	12099	21.3135
family	Acidaminococcaceae	rs2933324	G	A	-0.0662557	0.0140257	2.24e-06	12525	22.3152
family	Acidaminococcaceae	rs45497800	C	T	-0.117863	0.0257351	5.86e-06	11316	20.975
family	Acidaminococcaceae	rs6427992	C	G	-0.0595857	0.01296	4.24e-06	12527	21.1384
family	Acidaminococcaceae	rs6589457	G	A	0.165911	0.0349516	2.32e-06	7386	22.5328
family	Acidaminococcaceae	rs6923842	C	T	-0.0796106	0.0169192	2.21e-06	11904	22.1401
family	Acidaminococcaceae	rs74540770	A	G	-0.108969	0.0243533	7.09e-06	10606	20.0213
family	Acidaminococcaceae	rs78702810	C	T	-0.143755	0.0323244	9.16e-06	7992	19.7782
genus	Victivallis	rs11899949	A	G	0.130568	0.0276239	2.77e-06	3258	22.341
genus	Victivallis	rs12512543	C	A	-0.178036	0.0374344	2.54e-06	3239	22.619
genus	Victivallis	rs173120	C	T	0.13381	0.0290127	7.65e-06	3263	21.2715
genus	Victivallis	rs1882775	G	A	-0.13827	0.031273	8.73e-06	3258	19.5488
genus	Victivallis	rs2546432	C	T	-0.110803	0.0249655	9.93e-06	3266	19.6981
genus	Victivallis	rs342302	G	A	-0.152754	0.0351572	8.16e-06	3265	18.878
genus	Victivallis	rs4764863	A	G	0.121561	0.0246058	8.22e-07	3266	24.4068
genus	Victivallis	rs4895919	C	T	-0.116918	0.0247515	2.75e-06	3254	22.3128
genus	Victivallis	rs56349194	G	A	-0.158501	0.0315231	6.26e-07	3266	25.2818
genus	Victivallis	rs592514	A	T	-0.181449	0.0391678	2.6e-06	3241	21.4611
genus	Victivallis	rs6445926	C	G	0.117031	0.0249764	2.96e-06	3267	21.9554
genus	Victivallis	rs911666	C	T	-0.118576	0.0263146	7.65e-06	3267	20.3048
genus	Veillonella	rs11141494	A	G	-0.0783421	0.0174393	9.75e-06	9291	20.1806
genus	Veillonella	rs11614532	C	G	0.0744538	0.0165214	7.13e-06	8411	20.3085
genus	Veillonella	rs12679709	G	C	-0.0793499	0.0164818	1.78e-06	9290	23.1784
genus	Veillonella	rs1882878	G	A	-0.0768966	0.0163908	2.98e-06	9282	22.0096
genus	Veillonella	rs2013594	C	T	-0.0720698	0.0155153	3.42e-06	9283	21.5767
genus	Veillonella	rs55807413	G	A	0.107329	0.0237633	5.51e-06	8610	20.3996
genus	Veillonella	rs62376424	T	C	-0.0762216	0.0163499	3.65e-06	8999	21.7333
genus	Veillonella	rs6656807	G	A	0.0703062	0.0153954	5.5e-06	8999	20.8548
genus	Veillonella	rs7359080	A	C	-0.135391	0.030352	7.4e-06	6189	19.8978
genus	Veillonella	rs742016	G	A	-0.0688571	0.0149769	4.66e-06	9279	21.1375
genus	Veillonella	rs7645873	T	A	0.0761385	0.0164228	3.12e-06	9286	21.494
genus	Tyzzerella3	rs10898797	T	C	0.12238	0.0274683	8.85e-06	5387	19.85
genus	Tyzzerella3	rs112102233	G	A	-0.216348	0.0477575	6.18e-06	3857	20.5222
genus	Tyzzerella3	rs1232220	T	G	-0.143869	0.031828	7.91e-06	5000	20.4323
genus	Tyzzerella3	rs17706273	C	T	-0.140368	0.0274708	5.88e-07	5395	26.1094
genus	Tyzzerella3	rs17809157	T	A	-0.163819	0.0336386	1.54e-06	4621	23.7167
genus	Tyzzerella3	rs191093	A	G	0.159008	0.0353306	6.76e-06	4621	20.2552
genus	Tyzzerella3	rs4904512	C	T	-0.117151	0.0250306	3.09e-06	5396	21.9054
genus	Tyzzerella3	rs55799124	G	A	-0.11435	0.0238604	1.34e-06	5362	22.9677
genus	Tyzzerella3	rs67476743	G	T	0.132164	0.022208	3.74e-09	4948	35.4165
genus	Tyzzerella3	rs6920448	T	C	-0.141081	0.0305446	4.15e-06	5010	21.3337
genus	Tyzzerella3	rs7019909	C	T	0.144156	0.0301626	1.76e-06	5396	22.8414
genus	Tyzzerella3	rs7333521	C	T	-0.207191	0.0453121	4.88e-06	4335	20.9082
genus	Tyzzerella3	rs75091807	T	G	-0.184966	0.0383029	1.71e-06	4621	23.3196
genus	Tyzzerella3	rs7561370	C	T	0.131341	0.0286292	1.52e-06	5396	21.0466
genus	Turicibacter	rs11054680	C	T	-0.104751	0.0226998	2.31e-06	8928	21.2949
genus	Turicibacter	rs11649454	C	G	0.0950891	0.0203433	3.27e-06	8943	21.8483
genus	Turicibacter	rs11666533	T	C	-0.111689	0.0248436	7.37e-06	8256	20.2112
genus	Turicibacter	rs12603364	C	T	0.110861	0.0225598	8.67e-07	8923	24.1482
genus	Turicibacter	rs149744580	G	A	0.169883	0.0315478	7.01e-08	8459	28.9974
genus	Turicibacter	rs2221441	C	G	0.0710364	0.015343	3.46e-06	8720	21.4358
genus	Turicibacter	rs2834977	C	T	-0.0959995	0.0208261	3.96e-06	8946	21.2482
genus	Turicibacter	rs2952020	A	G	-0.0759019	0.0165764	5.63e-06	8949	20.9665
genus	Turicibacter	rs3734633	A	G	-0.120957	0.02683	5.32e-06	8626	20.3244
genus	Turicibacter	rs4247078	G	C	0.0710377	0.0155221	5.46e-06	8948	20.9448
genus	Turicibacter	rs4869133	A	G	0.131186	0.027197	2.55e-06	8256	23.2667
genus	Turicibacter	rs55756211	C	T	-0.115115	0.0240708	2.81e-06	8941	22.871
genus	Turicibacter	rs61265175	C	G	-0.0858591	0.0185778	4.14e-06	8941	21.3592
genus	Turicibacter	rs7199484	A	G	-0.0731428	0.0160172	5.77e-06	8948	20.8532
genus	Terrisporobacter	rs1883097	T	C	0.226399	0.0454642	4.16e-07	4417	24.7976
genus	Terrisporobacter	rs2569953	C	A	-0.0775591	0.0174641	8.95e-06	6637	19.723
genus	Terrisporobacter	rs2872237	A	C	-0.0814505	0.0175943	3.97e-06	6632	21.431
genus	Terrisporobacter	rs58405430	T	G	0.134617	0.0301177	7.94e-06	6176	19.9782
genus	Terrisporobacter	rs7034891	C	G	-0.0799209	0.0173794	4.54e-06	6629	21.1472
genus	Terrisporobacter	rs7184125	C	T	0.091256	0.0205493	8.48e-06	6232	19.7209
genus	Sutterella	rs1145877	G	A	-0.073548	0.0162413	7.2e-06	13251	20.5068
genus	Sutterella	rs11591622	G	T	-0.0688382	0.0151375	6.5e-06	12604	20.68
genus	Sutterella	rs13173038	G	A	-0.0718076	0.0151627	2.73e-06	13245	22.4278
genus	Sutterella	rs143438747	C	T	-0.145793	0.0306867	3.28e-06	9368	22.572
genus	Sutterella	rs2050185	A	G	0.0575138	0.0128766	7.97e-06	13243	19.9499
genus	Sutterella	rs2321387	A	G	-0.0592876	0.0124509	1.87e-06	13252	22.6738
genus	Sutterella	rs2613606	T	C	-0.0556794	0.0124117	7.2e-06	13249	20.1244
genus	Sutterella	rs607327	T	C	0.0578334	0.0129053	6.63e-06	13251	20.0827
genus	Sutterella	rs62501473	A	G	0.0694233	0.0149416	5.52e-06	12762	21.588
genus	Sutterella	rs7499539	G	A	0.0617478	0.0130998	2.36e-06	13254	22.2183
genus	Sutterella	rs7638039	C	T	0.0645624	0.0143887	8.66e-06	13236	20.1335
genus	Sutterella	rs9350083	G	T	-0.0593069	0.0133929	8.23e-06	13254	19.6091
genus	Subdoligranulum	rs10065321	C	T	-0.0512828	0.0108105	2.1e-06	17589	22.5035
genus	Subdoligranulum	rs10497836	T	C	-0.0524065	0.0118697	8.38e-06	17579	19.4934
genus	Subdoligranulum	rs12638227	C	G	-0.0557288	0.0108552	2.48e-07	17165	26.3562
genus	Subdoligranulum	rs1667315	A	G	0.0485017	0.0107452	6.72e-06	17586	20.3744
genus	Subdoligranulum	rs16962433	T	A	0.0855999	0.0189213	7.65e-06	15857	20.4665
genus	Subdoligranulum	rs2114677	T	C	-0.104176	0.0230829	2.72e-06	15566	20.3685
genus	Subdoligranulum	rs2171249	T	C	0.106744	0.0233213	4.51e-06	14679	20.9498
genus	Subdoligranulum	rs35940633	A	G	-0.0511008	0.011001	4.22e-06	17582	21.5769
genus	Subdoligranulum	rs3761728	G	T	-0.0543458	0.0118866	3.87e-06	17570	20.9033
genus	Subdoligranulum	rs4347804	G	A	0.166063	0.0357483	2.18e-06	4312	21.5792
genus	Subdoligranulum	rs6555306	C	T	-0.0740777	0.0155463	2.81e-06	17591	22.705
genus	Subdoligranulum	rs75158211	C	T	-0.072343	0.015933	7.52e-06	17165	20.6156
genus	Subdoligranulum	rs76528319	T	G	-0.143279	0.0310662	7.41e-06	8468	21.2709
genus	Subdoligranulum	rs76664262	A	T	0.0834078	0.0185357	4.87e-06	16712	20.2487
genus	Streptococcus	rs10028567	T	C	-0.0921167	0.0191881	7.3e-06	16311	23.0469
genus	Streptococcus	rs10448310	G	A	-0.0517935	0.0111324	3.31e-06	16384	21.6459
genus	Streptococcus	rs11110281	C	T	-0.137519	0.0227398	2.58e-09	15120	36.5722
genus	Streptococcus	rs11720390	A	G	0.107024	0.0228121	3.59e-06	15220	22.0105
genus	Streptococcus	rs11764382	G	A	-0.0695345	0.0143671	1.29e-06	16387	23.424
genus	Streptococcus	rs17708276	G	A	-0.0793955	0.0170628	3.04e-06	16278	21.6518
genus	Streptococcus	rs1918540	A	G	0.059639	0.0128148	2.44e-06	16373	21.6589
genus	Streptococcus	rs2370083	T	G	-0.0816836	0.0185851	9.75e-06	16277	19.317
genus	Streptococcus	rs395407	C	G	-0.0792781	0.0173697	4.37e-06	15864	20.8315
genus	Streptococcus	rs4968759	G	A	-0.0515109	0.0112068	3.78e-06	16384	21.1268
genus	Streptococcus	rs57646748	A	G	-0.0907696	0.0200344	5.48e-06	15939	20.527
genus	Streptococcus	rs6563952	C	G	0.0827344	0.0180035	5.82e-06	16387	21.1182
genus	Streptococcus	rs6806351	C	T	-0.0633829	0.0136647	4.94e-06	15973	21.515
genus	Streptococcus	rs71481756	G	T	0.0931048	0.0207949	6.51e-06	14526	20.0461
genus	Streptococcus	rs72739637	G	A	0.0959942	0.0193213	1.03e-06	14920	24.6842
genus	Streptococcus	rs7916711	G	A	0.102891	0.0217362	2.72e-06	15294	22.4071
genus	Streptococcus	rs9903102	A	C	-0.0709483	0.0155275	4.18e-06	16384	20.8776
genus	Slackia	rs10409783	G	A	0.0950828	0.0211239	7.7e-06	5941	20.2607
genus	Slackia	rs112764253	A	T	0.194714	0.0411598	3.4e-06	5634	22.3793
genus	Slackia	rs12440440	G	A	0.0901934	0.0190582	2.63e-06	6063	22.3967
genus	Slackia	rs13339230	G	C	0.147055	0.0330635	7.42e-06	6063	19.7816
genus	Slackia	rs16894137	T	C	-0.122792	0.0263047	2.71e-06	6063	21.7909
genus	Slackia	rs35156985	C	T	-0.155709	0.0348085	8.06e-06	5965	20.0105
genus	Slackia	rs4492265	G	A	-0.0905757	0.0191658	2.41e-06	6063	22.3341
genus	Slackia	rs58767323	C	G	-0.102833	0.0227077	4.6e-06	6063	20.5079
genus	Slackia	rs8901	T	C	0.0934594	0.0186813	6.07e-07	6063	25.0283
genus	Senegalimassilia	rs10036909	T	C	0.185519	0.0400881	8.05e-06	4996	21.4165
genus	Senegalimassilia	rs11787826	A	C	0.081327	0.0171154	2.63e-06	6923	22.5785
genus	Senegalimassilia	rs13383270	C	G	0.0774679	0.017084	6.04e-06	6923	20.5619
genus	Senegalimassilia	rs1990708	C	A	-0.109619	0.0247785	8.91e-06	6923	19.5715
genus	Senegalimassilia	rs2017373	T	C	0.0782258	0.0176841	9.5e-06	6923	19.5675
genus	Senegalimassilia	rs57512504	A	T	0.0819494	0.0172241	2.03e-06	6923	22.637
genus	Senegalimassilia	rs7225245	A	G	0.079173	0.0170421	4.18e-06	6923	21.5828
genus	Senegalimassilia	rs72887800	A	T	-0.0822462	0.0175721	2.42e-06	6923	21.9071
genus	Sellimonas	rs113379006	C	T	-0.162759	0.0357025	7.21e-06	3154	20.7822
genus	Sellimonas	rs13417181	C	T	0.166509	0.0337521	7.62e-07	3047	24.3374
genus	Sellimonas	rs2016057	C	A	-0.125878	0.0256153	1.03e-06	3154	24.1489
genus	Sellimonas	rs2187447	C	A	0.243457	0.0527695	3.98e-06	3028	21.2852
genus	Sellimonas	rs2371572	C	A	0.127349	0.0250862	4.46e-07	3154	25.7703
genus	Sellimonas	rs41816	G	A	0.132201	0.0291087	8.39e-06	3154	20.6265
genus	Sellimonas	rs4600608	G	A	-0.137152	0.0301702	4.95e-06	3095	20.6656
genus	Sellimonas	rs553697	C	T	-0.153767	0.0339099	6.13e-06	3047	20.5625
genus	Sellimonas	rs56203279	C	T	-0.124045	0.0269115	3.72e-06	3154	21.2463
genus	Sellimonas	rs72553859	C	G	-0.150458	0.0332626	5.38e-06	3154	20.4606
genus	Sellimonas	rs7968030	T	A	-0.12711	0.0280617	5.56e-06	3095	20.5179
genus	Ruminococcustorquesgroup	rs10904297	G	A	-0.167804	0.0389812	2.69e-06	3143	18.5309
genus	Ruminococcustorquesgroup	rs10967781	A	C	0.0507994	0.0113322	8.37e-06	17791	20.0949
genus	Ruminococcustorquesgroup	rs12434631	G	A	0.074697	0.0153401	2.77e-06	17353	23.7111
genus	Ruminococcustorquesgroup	rs13154778	A	T	0.0563358	0.0129526	7.16e-06	17795	18.917
genus	Ruminococcustorquesgroup	rs1475330	C	T	0.0523492	0.01182	8.13e-06	17353	19.6147
genus	Ruminococcustorquesgroup	rs1972694	A	T	-0.0614094	0.0137321	8.93e-06	17353	19.9986
genus	Ruminococcustorquesgroup	rs35866622	C	T	-0.0612024	0.0109421	2.21e-08	17240	31.2848
genus	Ruminococcustorquesgroup	rs4073731	C	T	0.0651948	0.0142221	4.05e-06	17793	21.0135
genus	Ruminococcustorquesgroup	rs73130967	T	A	0.0770375	0.0168264	3.71e-06	17011	20.9614
genus	Ruminococcustorquesgroup	rs77034621	G	T	-0.151553	0.0335878	6.07e-06	8567	20.3594
genus	Ruminococcustorquesgroup	rs773123	A	T	0.0824005	0.0173862	1.59e-06	17011	22.4622
genus	Ruminococcustorquesgroup	rs8080469	A	G	0.0490727	0.0107036	3.5e-06	17798	21.0193
genus	Ruminococcustorquesgroup	rs8141465	G	A	0.0480778	0.0107442	9.65e-06	17791	20.0235
genus	Ruminococcusgnavusgroup	rs11597105	G	A	0.114673	0.0250653	6.95e-06	6328	20.9303
genus	Ruminococcusgnavusgroup	rs11864644	C	T	-0.139804	0.0318253	5.01e-06	6241	19.2971
genus	Ruminococcusgnavusgroup	rs12136548	T	C	0.0901946	0.0196476	3.1e-06	6401	21.0738
genus	Ruminococcusgnavusgroup	rs12989336	A	G	-0.0846861	0.0187936	7.12e-06	6401	20.305
genus	Ruminococcusgnavusgroup	rs13163520	A	G	-0.127377	0.0233883	5.61e-08	6326	29.6611
genus	Ruminococcusgnavusgroup	rs2909242	A	C	-0.0909965	0.018351	7.41e-07	6401	24.5883
genus	Ruminococcusgnavusgroup	rs3124783	G	A	-0.11599	0.0249099	2.67e-06	6401	21.6818
genus	Ruminococcusgnavusgroup	rs4388134	T	C	-0.0904997	0.0203544	9.12e-06	6399	19.7686
genus	Ruminococcusgnavusgroup	rs62167033	C	T	0.185289	0.0396295	3.5e-06	5194	21.8606
genus	Ruminococcusgnavusgroup	rs78399089	C	T	0.144445	0.0326618	6.63e-06	5944	19.558
genus	Ruminococcusgnavusgroup	rs934940	C	A	-0.105045	0.0229588	2.74e-06	6309	20.9339
genus	Ruminococcusgnavusgroup	rs9872758	C	T	0.0849233	0.0176643	1.66e-06	6398	23.1132
genus	Ruminococcusgauvreauiigroup	rs10931481	A	G	0.0610096	0.0130484	3.38e-06	13382	21.8615
genus	Ruminococcusgauvreauiigroup	rs12079579	G	A	0.0955324	0.0213436	5.04e-06	12986	20.0339
genus	Ruminococcusgauvreauiigroup	rs12539819	T	C	0.110654	0.0240684	4.49e-06	11860	21.1367
genus	Ruminococcusgauvreauiigroup	rs13188803	A	T	0.0709419	0.0156855	7.28e-06	12834	20.4554
genus	Ruminococcusgauvreauiigroup	rs1391597	T	C	0.0590284	0.0124874	1.86e-06	13382	22.345
genus	Ruminococcusgauvreauiigroup	rs2047242	G	A	-0.067603	0.0133738	2.46e-07	13369	25.552
genus	Ruminococcusgauvreauiigroup	rs2105937	G	A	0.0580215	0.0127806	5.1e-06	13364	20.61
genus	Ruminococcusgauvreauiigroup	rs2166943	C	A	0.0566974	0.0123497	5.28e-06	13377	21.0773
genus	Ruminococcusgauvreauiigroup	rs289410	A	G	-0.0654926	0.0139101	2.27e-06	13380	22.1678
genus	Ruminococcusgauvreauiigroup	rs431418	G	A	-0.094737	0.0210157	5.54e-06	13289	20.3213
genus	Ruminococcusgauvreauiigroup	rs71386687	G	T	0.121037	0.02386	2.91e-07	11340	25.7333
genus	Ruminococcusgauvreauiigroup	rs73802842	A	C	0.0736808	0.0169665	7.48e-06	13382	18.8593
genus	Ruminococcusgauvreauiigroup	rs9870933	G	A	0.0621643	0.0126072	8.49e-07	13382	24.3135
genus	Ruminococcus2	rs12406309	C	A	-0.063193	0.0142275	9.79e-06	15339	19.7277
genus	Ruminococcus2	rs12986628	T	C	0.0665937	0.0140168	2.14e-06	14714	22.5719
genus	Ruminococcus2	rs1819812	T	G	0.0842356	0.0184893	5.28e-06	14868	20.7563
genus	Ruminococcus2	rs2368224	G	T	0.199648	0.0438453	3.63e-06	3026	20.7339
genus	Ruminococcus2	rs2846589	T	G	0.0522093	0.0116382	7.59e-06	14924	20.1246
genus	Ruminococcus2	rs2997412	G	A	-0.0568439	0.0122325	4.22e-06	15336	21.5943
genus	Ruminococcus2	rs4400279	G	A	0.0546114	0.0120077	5.8e-06	15333	20.6844
genus	Ruminococcus2	rs4799823	T	C	0.0837001	0.0182263	5.4e-06	14650	21.0891
genus	Ruminococcus2	rs55707116	A	C	0.0865521	0.0189141	8.01e-06	15336	20.9404
genus	Ruminococcus2	rs58681734	G	A	0.0723875	0.0160787	4.18e-06	15338	20.2687
genus	Ruminococcus2	rs61791565	C	T	-0.0523503	0.0117119	6.79e-06	15319	19.9795
genus	Ruminococcus2	rs75140805	G	T	0.0836825	0.0176445	3.95e-06	14249	22.4931
genus	Ruminococcus2	rs7635831	A	G	0.0618344	0.0129031	1.98e-06	14924	22.9652
genus	Ruminococcus2	rs7693984	A	G	-0.102822	0.0235087	9.42e-06	14154	19.13
genus	Ruminococcus2	rs78120384	G	A	-0.192815	0.0392045	3.31e-07	6082	24.1887
genus	Ruminococcus1	rs10167839	G	A	0.0519509	0.0116306	8.09e-06	16605	19.9516
genus	Ruminococcus1	rs10769159	C	G	-0.0640277	0.0110059	5.29e-09	16603	33.8441
genus	Ruminococcus1	rs10995816	G	C	-0.0762002	0.0174689	8.38e-06	16597	19.0275
genus	Ruminococcus1	rs11783695	T	G	-0.0734114	0.0161398	4.73e-06	16606	20.6886
genus	Ruminococcus1	rs17781867	T	C	0.0999271	0.0211728	1.96e-06	14349	22.2746
genus	Ruminococcus1	rs3000856	A	T	-0.0709997	0.0162766	9.28e-06	16126	19.0277
genus	Ruminococcus1	rs3819978	T	C	-0.11504	0.0260137	8.74e-06	12769	19.5566
genus	Ruminococcus1	rs4849717	A	T	0.132764	0.0299816	8.83e-06	10484	19.6087
genus	Ruminococcus1	rs6105066	C	T	-0.0607052	0.013425	5.06e-06	16049	20.4467
genus	Ruminococcus1	rs6493760	T	C	0.0535262	0.0115885	3.38e-06	16126	21.3345
genus	Ruminococcus1	rs7117576	G	A	0.0829505	0.0170891	6.48e-07	16606	23.5612
genus	Ruminococcus1	rs7583465	T	C	0.0527654	0.0112619	2.56e-06	16588	21.9521
genus	Ruminococcus1	rs78572139	A	G	0.125038	0.0279411	5.23e-06	11667	20.026
genus	Ruminococcus1	rs78613526	A	G	0.167497	0.0367639	5.11e-06	7266	20.7572
genus	RuminococcaceaeUCG014	rs10495392	T	C	-0.082486	0.0187194	9.96e-06	13902	19.4166
genus	RuminococcaceaeUCG014	rs10791168	G	A	-0.0664624	0.0150069	9.76e-06	14403	19.6142
genus	RuminococcaceaeUCG014	rs10941294	T	C	-0.122057	0.0260017	2.4e-06	12615	22.0356
genus	RuminococcaceaeUCG014	rs115777838	C	T	-0.18835	0.0386643	4.62e-07	5674	23.7306
genus	RuminococcaceaeUCG014	rs12638134	G	T	0.0582548	0.0119657	1.21e-06	14403	23.702
genus	RuminococcaceaeUCG014	rs17296933	G	C	-0.0829544	0.0185058	7.34e-06	13177	20.0939
genus	RuminococcaceaeUCG014	rs34402072	T	C	-0.0688023	0.0156083	9.8e-06	13863	19.431
genus	RuminococcaceaeUCG014	rs439810	C	G	-0.0577127	0.0126675	7.04e-06	14403	20.7567
genus	RuminococcaceaeUCG014	rs56105232	A	G	0.139276	0.0299132	2.91e-06	9190	21.6783
genus	RuminococcaceaeUCG014	rs61898819	T	A	0.0607865	0.0138761	9.92e-06	14325	19.1903
genus	RuminococcaceaeUCG014	rs62478832	A	T	-0.058129	0.012903	6.04e-06	14331	20.2956
genus	RuminococcaceaeUCG014	rs72809222	C	T	0.0671775	0.0139838	2.41e-06	13922	23.078
genus	RuminococcaceaeUCG014	rs73186226	A	G	-0.0993852	0.0216819	6.72e-06	13760	21.0112
genus	RuminococcaceaeUCG014	rs74060145	G	C	-0.115767	0.0254199	8.71e-06	13011	20.7406
genus	RuminococcaceaeUCG014	rs77627087	G	C	0.067562	0.0150103	7.43e-06	14390	20.2593
genus	RuminococcaceaeUCG014	rs79640386	A	T	-0.110863	0.0248098	8.74e-06	13692	19.9678
genus	RuminococcaceaeUCG014	rs853612	G	A	-0.0528257	0.0119367	9.75e-06	14403	19.585
genus	RuminococcaceaeUCG014	rs995642	T	C	0.060048	0.0126417	1.9e-06	14402	22.5625
genus	RuminococcaceaeUCG013	rs11581881	T	C	0.0661211	0.0144736	4.73e-06	15730	20.8701
genus	RuminococcaceaeUCG013	rs12189346	A	G	0.0684961	0.014558	1.68e-06	16470	22.1374
genus	RuminococcaceaeUCG013	rs12336782	C	T	-0.0856047	0.0189311	8.6e-06	16772	20.4477
genus	RuminococcaceaeUCG013	rs12485353	A	G	-0.0607903	0.0130847	4.19e-06	16771	21.5844
genus	RuminococcaceaeUCG013	rs12781711	T	C	-0.0656129	0.0117477	2.55e-08	16772	31.1944
genus	RuminococcaceaeUCG013	rs16918863	C	A	0.111491	0.0240157	4.16e-06	12643	21.5522
genus	RuminococcaceaeUCG013	rs1729063	C	G	-0.0533411	0.0120757	9.64e-06	16470	19.5121
genus	RuminococcaceaeUCG013	rs2428106	G	C	-0.0490863	0.0109903	8.38e-06	16768	19.9482
genus	RuminococcaceaeUCG013	rs2730183	A	G	-0.0488692	0.0109907	8.44e-06	16772	19.7704
genus	RuminococcaceaeUCG013	rs4385846	T	G	0.0598405	0.0131807	6.46e-06	16772	20.6117
genus	RuminococcaceaeUCG013	rs75088940	C	T	-0.0942968	0.0200712	2.55e-06	15638	22.0722
genus	RuminococcaceaeUCG013	rs76973485	T	G	0.194976	0.0418213	3.35e-06	5299	21.7353
genus	RuminococcaceaeUCG013	rs7784330	A	G	-0.0498329	0.0112066	8.16e-06	16770	19.7735
genus	RuminococcaceaeUCG013	rs9313055	C	T	0.105087	0.023446	9.55e-06	15764	20.0892
genus	RuminococcaceaeUCG013	rs9565219	A	T	-0.0524592	0.0117701	8.73e-06	16772	19.8646
genus	RuminococcaceaeUCG011	rs10274562	T	C	0.110917	0.0244556	6.5e-06	3632	20.5704
genus	RuminococcaceaeUCG011	rs12636310	A	G	0.132725	0.0282037	2.81e-06	3632	22.1461
genus	RuminococcaceaeUCG011	rs12724320	T	C	-0.120881	0.0249229	1.52e-06	3632	23.5243
genus	RuminococcaceaeUCG011	rs1416041	C	A	-0.182339	0.0339898	7.04e-08	3632	28.7781
genus	RuminococcaceaeUCG011	rs2729556	T	C	-0.109097	0.0233699	3.19e-06	3632	21.7928
genus	RuminococcaceaeUCG011	rs4490371	C	T	-0.111816	0.0248963	7.75e-06	3610	20.1717
genus	RuminococcaceaeUCG011	rs79113084	T	C	-0.152166	0.0317519	2.06e-06	3610	22.9664
genus	RuminococcaceaeUCG011	rs9729514	G	A	0.184934	0.0394616	2.37e-06	3632	21.9625
genus	RuminococcaceaeUCG010	rs12597105	A	G	0.0670855	0.0144415	4.87e-06	12415	21.5791
genus	RuminococcaceaeUCG010	rs2820282	C	A	-0.0592304	0.0125917	2.85e-06	12865	22.1269
genus	RuminococcaceaeUCG010	rs35506912	C	G	-0.0693743	0.0147926	3.21e-06	12793	21.9943
genus	RuminococcaceaeUCG010	rs682403	G	A	-0.0588161	0.0124671	2.37e-06	12864	22.2566
genus	RuminococcaceaeUCG010	rs6958419	T	C	-0.0585718	0.0124994	2.84e-06	12870	21.9584
genus	RuminococcaceaeUCG010	rs73218807	A	G	-0.166211	0.0367938	6.43e-06	6714	20.4065
genus	RuminococcaceaeUCG010	rs7441445	T	C	-0.05695	0.0126502	6.8e-06	12852	20.267
genus	RuminococcaceaeUCG010	rs7935775	T	A	-0.0631351	0.0137953	4.99e-06	12864	20.9448
genus	RuminococcaceaeUCG009	rs113006825	C	T	-0.0928893	0.0208035	7.98e-06	7165	19.937
genus	RuminococcaceaeUCG009	rs12508214	T	C	-0.0774649	0.0168937	4.75e-06	7511	21.0262
genus	RuminococcaceaeUCG009	rs138460696	G	A	0.139274	0.0315794	9.81e-06	6865	19.4506
genus	RuminococcaceaeUCG009	rs1550196	A	G	0.130842	0.0262478	1.13e-06	7389	24.8488
genus	RuminococcaceaeUCG009	rs2058609	G	A	0.0816464	0.017472	3.12e-06	7510	21.8369
genus	RuminococcaceaeUCG009	rs2192926	G	A	-0.089048	0.0192989	4.88e-06	7511	21.2904
genus	RuminococcaceaeUCG009	rs4079028	T	C	0.0915623	0.019936	3.28e-06	7480	21.0939
genus	RuminococcaceaeUCG009	rs4708333	G	T	-0.084033	0.0174757	1.56e-06	7511	23.1223
genus	RuminococcaceaeUCG009	rs61779334	C	G	-0.138137	0.0292072	1.94e-06	6865	22.3687
genus	RuminococcaceaeUCG009	rs6952765	A	G	0.0732099	0.0166777	8.13e-06	7511	19.2694
genus	RuminococcaceaeUCG009	rs758191	G	T	0.17702	0.0375113	9.01e-06	5829	22.2699
genus	RuminococcaceaeUCG009	rs78410648	G	A	0.120989	0.0277317	9.67e-06	7510	19.0344
genus	RuminococcaceaeUCG009	rs8009993	C	G	-0.135936	0.0244857	4.42e-08	7389	30.821
genus	RuminococcaceaeUCG009	rs9558661	C	T	-0.0897823	0.0200739	7.01e-06	7480	20.0041
genus	RuminococcaceaeUCG005	rs10873449	C	T	0.0654843	0.0143973	4.11e-06	16098	20.6876
genus	RuminococcaceaeUCG005	rs10937802	A	G	0.0755811	0.0168226	8.17e-06	15821	20.1855
genus	RuminococcaceaeUCG005	rs10950694	C	T	0.0577628	0.011412	4.3e-07	15821	25.6196
genus	RuminococcaceaeUCG005	rs114279581	G	A	-0.146604	0.0316034	3.22e-06	8465	21.5191
genus	RuminococcaceaeUCG005	rs12288512	G	A	0.066635	0.0144356	3.1e-06	15473	21.3078
genus	RuminococcaceaeUCG005	rs12458218	C	T	0.0677322	0.0144525	2.41e-06	16099	21.9637
genus	RuminococcaceaeUCG005	rs2893871	A	G	-0.073644	0.015548	3.54e-06	16103	22.435
genus	RuminococcaceaeUCG005	rs34781347	A	G	0.188685	0.0386484	6.05e-07	6061	23.8348
genus	RuminococcaceaeUCG005	rs35166120	G	C	-0.0686153	0.0146252	3.75e-06	16092	22.0109
genus	RuminococcaceaeUCG005	rs394449	T	A	0.0692909	0.0148712	2.6e-06	15728	21.71
genus	RuminococcaceaeUCG005	rs55793120	C	T	0.121548	0.0279546	7.37e-06	11224	18.9054
genus	RuminococcaceaeUCG005	rs60081663	G	C	0.158082	0.0319586	9.28e-07	9342	24.4673
genus	RuminococcaceaeUCG005	rs72776570	A	C	0.087067	0.0197179	5.36e-06	15376	19.4978
genus	RuminococcaceaeUCG005	rs7449320	A	C	0.0599163	0.0130836	4.81e-06	16095	20.9717
genus	RuminococcaceaeUCG005	rs7555878	G	A	0.0586677	0.0125277	2.81e-06	16100	21.9308
genus	RuminococcaceaeUCG005	rs7586445	A	G	0.0782349	0.0176458	8.81e-06	15099	19.6571
genus	RuminococcaceaeUCG005	rs898577	C	T	-0.123012	0.0286671	7.46e-06	9991	18.4132
genus	RuminococcaceaeUCG004	rs10976229	G	T	0.095976	0.0214554	7.04e-06	9116	20.0103
genus	RuminococcaceaeUCG004	rs11961899	A	G	-0.0707825	0.0161381	9.18e-06	9501	19.2374
genus	RuminococcaceaeUCG004	rs12125734	T	G	0.133972	0.0257417	2.09e-07	8938	27.0865
genus	RuminococcaceaeUCG004	rs2248146	C	T	0.0689452	0.0153649	8.2e-06	9502	20.1348
genus	RuminococcaceaeUCG004	rs3800154	C	A	-0.0797959	0.0177639	6.12e-06	9406	20.1782
genus	RuminococcaceaeUCG004	rs511258	A	G	-0.0757474	0.0162475	4.52e-06	9500	21.7352
genus	RuminococcaceaeUCG004	rs550351	C	A	0.078587	0.018003	9.43e-06	9498	19.055
genus	RuminococcaceaeUCG004	rs6769553	G	A	0.0849743	0.0157451	7.91e-08	9501	29.1264
genus	RuminococcaceaeUCG004	rs7123615	G	C	-0.0786157	0.0179592	7.09e-06	9502	19.1623
genus	RuminococcaceaeUCG004	rs7569771	G	A	-0.075914	0.0170308	8.12e-06	9502	19.8689
genus	RuminococcaceaeUCG004	rs872501	A	G	0.116125	0.025946	5.81e-06	8473	20.0313
genus	RuminococcaceaeUCG004	rs9818949	T	G	0.0859927	0.0188671	5.39e-06	9116	20.7735
genus	RuminococcaceaeUCG003	rs10490280	T	C	-0.0672094	0.0143309	4.16e-06	14004	21.9943
genus	RuminococcaceaeUCG003	rs11243416	C	T	-0.0925653	0.0191203	1.67e-06	14004	23.4372
genus	RuminococcaceaeUCG003	rs11613919	T	G	0.0727604	0.0155716	1.63e-06	14309	21.8334
genus	RuminococcaceaeUCG003	rs139730	C	G	-0.0577655	0.0130645	9.72e-06	14004	19.5503
genus	RuminococcaceaeUCG003	rs16959793	C	A	-0.062527	0.0131259	2.22e-06	14412	22.6924
genus	RuminococcaceaeUCG003	rs2523124	C	T	-0.0546625	0.0120823	5.78e-06	14409	20.4681
genus	RuminococcaceaeUCG003	rs3013089	A	G	-0.0551473	0.0120346	4.38e-06	14408	20.9984
genus	RuminococcaceaeUCG003	rs4452755	C	A	-0.0634463	0.0134741	3.29e-06	14406	22.1725
genus	RuminococcaceaeUCG003	rs4532474	A	G	0.0769231	0.017045	4.82e-06	14412	20.3667
genus	RuminococcaceaeUCG003	rs4629039	A	T	0.0553742	0.0122659	6.54e-06	14404	20.3804
genus	RuminococcaceaeUCG003	rs646327	A	G	0.0586696	0.011837	7.83e-07	14406	24.5667
genus	RuminococcaceaeUCG003	rs6759615	G	A	0.102523	0.0200204	7.86e-07	14410	26.2238
genus	RuminococcaceaeUCG003	rs73341549	C	T	-0.169857	0.0318768	1.51e-07	6744	28.3935
genus	RuminococcaceaeUCG003	rs78720113	G	A	-0.115348	0.0249601	7.59e-06	13078	21.3566
genus	RuminococcaceaeUCG002	rs10916131	T	C	-0.069333	0.0146753	2.87e-06	17097	22.3205
genus	RuminococcaceaeUCG002	rs10927423	A	C	-0.0713617	0.0147712	8.5e-07	17096	23.3398
genus	RuminococcaceaeUCG002	rs10964441	A	G	-0.14906	0.034486	7.45e-06	5346	18.6826
genus	RuminococcaceaeUCG002	rs113147300	G	A	-0.075842	0.0164562	7.69e-06	16370	21.2403
genus	RuminococcaceaeUCG002	rs11607472	G	A	-0.0780229	0.0176325	7.19e-06	16282	19.5802
genus	RuminococcaceaeUCG002	rs116974815	A	C	-0.189731	0.0396566	2.03e-06	5819	22.8899
genus	RuminococcaceaeUCG002	rs11750293	T	G	-0.0578304	0.0120512	1.76e-06	17094	23.0276
genus	RuminococcaceaeUCG002	rs12463378	G	A	-0.0522061	0.0112086	2.96e-06	16994	21.6938
genus	RuminococcaceaeUCG002	rs15256	T	C	0.0732376	0.016834	9.46e-06	17095	18.9275
genus	RuminococcaceaeUCG002	rs2265670	G	C	-0.0512404	0.0109287	2.99e-06	17096	21.9831
genus	RuminococcaceaeUCG002	rs362417	C	G	-0.054863	0.0120984	7.8e-06	17097	20.5638
genus	RuminococcaceaeUCG002	rs55793120	C	T	0.137396	0.027414	4.81e-07	11669	25.1191
genus	RuminococcaceaeUCG002	rs56030423	A	G	-0.0982874	0.0216344	6.3e-06	14937	20.6398
genus	RuminococcaceaeUCG002	rs57079348	G	T	-0.076573	0.017282	7.22e-06	16372	19.632
genus	RuminococcaceaeUCG002	rs6542556	G	A	0.050974	0.011406	7.86e-06	17094	19.9724
genus	RuminococcaceaeUCG002	rs67746927	G	C	-0.054237	0.0110357	9.17e-07	16651	24.1541
genus	RuminococcaceaeUCG002	rs6793778	T	C	-0.0558706	0.0125258	9.81e-06	17094	19.8955
genus	RuminococcaceaeUCG002	rs7120052	C	A	0.0624796	0.0135523	1.97e-06	17097	21.2544
genus	RuminococcaceaeUCG002	rs7155595	A	C	0.0569929	0.0116986	1.15e-06	17084	23.734
genus	RuminococcaceaeUCG002	rs7249614	G	A	-0.0492778	0.0110807	9.07e-06	16651	19.7775
genus	RuminococcaceaeUCG002	rs72874194	C	G	-0.0770289	0.016725	3.47e-06	16651	21.2118
genus	RuminococcaceaeUCG002	rs7342369	A	C	-0.0527803	0.0116023	5.66e-06	16651	20.6944
genus	RuminococcaceaeUCG002	rs76847269	G	A	0.163508	0.0356151	5.17e-06	7654	21.0771
genus	RuminococcaceaeUCG002	rs77564310	C	A	-0.0713093	0.0140855	3.29e-07	17000	25.6298
genus	RuminococcaceaeUCG002	rs79016051	T	C	-0.0887747	0.0189424	2.34e-06	16937	21.9638
genus	RuminococcaceaeUCG002	rs882348	G	A	-0.0799946	0.0178618	5.45e-06	17097	20.0572
genus	RuminococcaceaeNK4A214group	rs11241747	T	C	0.0533858	0.0120035	6.59e-06	14822	19.7806
genus	RuminococcaceaeNK4A214group	rs114244418	G	C	-0.175266	0.0372779	3.59e-06	7123	22.1051
genus	RuminococcaceaeNK4A214group	rs11586410	A	G	-0.0863422	0.0169937	3.66e-07	14822	25.8149
genus	RuminococcaceaeNK4A214group	rs12642039	C	T	-0.0553003	0.0119397	3.43e-06	15276	21.4519
genus	RuminococcaceaeNK4A214group	rs12731	G	A	-0.0527684	0.0115053	4.87e-06	15288	21.0353
genus	RuminococcaceaeNK4A214group	rs13087692	G	T	0.0574623	0.012594	8.69e-06	15288	20.8181
genus	RuminococcaceaeNK4A214group	rs136761	A	G	-0.0587521	0.0119155	8.15e-07	14822	24.3122
genus	RuminococcaceaeNK4A214group	rs147475196	G	A	-0.133769	0.0295196	4.72e-06	9917	20.5347
genus	RuminococcaceaeNK4A214group	rs34576931	C	G	-0.0873312	0.0194886	4.72e-06	14678	20.0806
genus	RuminococcaceaeNK4A214group	rs35559912	C	T	-0.0925071	0.0203674	4.89e-06	13976	20.6291
genus	RuminococcaceaeNK4A214group	rs4814689	T	C	-0.1083	0.0230708	4.55e-06	14009	22.036
genus	RuminococcaceaeNK4A214group	rs5994253	G	A	-0.0811302	0.0157621	2.35e-07	15288	26.4934
genus	RuminococcaceaeNK4A214group	rs62027366	C	T	0.0615389	0.0137612	6.58e-06	14822	19.9981
genus	RuminococcaceaeNK4A214group	rs6681678	T	C	-0.100174	0.024	9.05e-06	13031	17.4216
genus	RuminococcaceaeNK4A214group	rs73158814	G	C	-0.109257	0.0227458	2.2e-06	13077	23.0726
genus	RuminococcaceaeNK4A214group	rs7573569	C	T	0.107739	0.0233638	3.23e-06	14822	21.2645
genus	Ruminiclostridium9	rs113048721	G	C	0.0600735	0.0132737	4.1e-06	16719	20.4823
genus	Ruminiclostridium9	rs115044523	A	G	-0.0980026	0.0202616	2.37e-06	16107	23.3951
genus	Ruminiclostridium9	rs12040548	T	G	0.0570422	0.0122359	3.15e-06	16721	21.733
genus	Ruminiclostridium9	rs12419854	A	T	-0.0727975	0.0155594	3.18e-06	16027	21.89
genus	Ruminiclostridium9	rs13033315	A	T	0.0511195	0.0111418	5.68e-06	16724	21.0506
genus	Ruminiclostridium9	rs57665991	G	C	-0.0641507	0.0123339	2.07e-07	16725	27.0523
genus	Ruminiclostridium9	rs6082461	C	A	0.0586425	0.0131004	4.87e-06	16650	20.0381
genus	Ruminiclostridium9	rs7137760	T	C	0.050797	0.0112182	7.07e-06	16722	20.5035
genus	Ruminiclostridium9	rs73592673	T	A	-0.081629	0.0169515	2.14e-06	15493	23.1886
genus	Ruminiclostridium9	rs74303178	C	T	0.0532742	0.0119274	7.92e-06	16706	19.9501
genus	Ruminiclostridium9	rs78191726	C	T	0.0944998	0.0210206	7.58e-06	16039	20.2103
genus	Ruminiclostridium9	rs79082720	G	C	0.0928576	0.0204871	6.47e-06	16094	20.5434
genus	Ruminiclostridium9	rs918449	G	A	-0.0950908	0.0197177	2.56e-06	16725	23.2576
genus	Ruminiclostridium9	rs9522712	C	T	0.0699728	0.0154939	4.66e-06	16725	20.3956
genus	Ruminiclostridium9	rs9809789	T	C	-0.0717454	0.0159673	8.72e-06	16025	20.1894
genus	Ruminiclostridium6	rs10829821	C	T	-0.097606	0.0216072	3.47e-06	12802	20.4058
genus	Ruminiclostridium6	rs116969552	G	A	-0.166823	0.0376681	9.16e-06	6824	19.6139
genus	Ruminiclostridium6	rs11992182	C	A	0.0625299	0.0137876	4.65e-06	13381	20.5684
genus	Ruminiclostridium6	rs1756364	T	G	0.0999189	0.0197169	2.54e-07	12933	25.6815
genus	Ruminiclostridium6	rs1871858	G	C	-0.105422	0.0237274	9.12e-06	12818	19.7404
genus	Ruminiclostridium6	rs2548459	T	C	0.0554866	0.0122755	6.4e-06	13377	20.4315
genus	Ruminiclostridium6	rs35362464	A	C	0.0720077	0.0165387	8.99e-06	13308	18.9564
genus	Ruminiclostridium6	rs61060922	G	T	0.15913	0.0322283	1.09e-06	8955	24.3796
genus	Ruminiclostridium6	rs663262	C	T	-0.13498	0.0310715	3.39e-06	7876	18.872
genus	Ruminiclostridium6	rs67479537	C	T	0.118994	0.026487	9.3e-06	11613	20.183
genus	Ruminiclostridium6	rs71414120	G	T	0.200894	0.0406434	1.08e-06	5567	24.4317
genus	Ruminiclostridium6	rs72991535	G	T	0.135604	0.0295174	4.95e-06	9642	21.1051
genus	Ruminiclostridium6	rs73176030	C	T	0.058665	0.013208	7.29e-06	13378	19.7282
genus	Ruminiclostridium6	rs77193512	G	A	0.0736533	0.0153163	1.3e-06	13380	23.1246
genus	Ruminiclostridium6	rs792058	A	G	0.0554234	0.0125423	8.58e-06	12933	19.5268
genus	Ruminiclostridium6	rs79968172	A	G	0.11614	0.0243083	1.66e-06	12802	22.8271
genus	Ruminiclostridium6	rs9555756	C	A	-0.0804138	0.0176692	7.1e-06	13369	20.7123
genus	Ruminiclostridium5	rs10827477	G	A	-0.0547387	0.0115163	2.19e-06	17391	22.5922
genus	Ruminiclostridium5	rs113753996	C	T	0.0820689	0.0174463	3.99e-06	16680	22.1285
genus	Ruminiclostridium5	rs1223978	C	T	0.0484169	0.0108254	8.16e-06	17381	20.0034
genus	Ruminiclostridium5	rs1492620	C	T	-0.0830505	0.0180073	3.53e-06	17397	21.271
genus	Ruminiclostridium5	rs2286384	C	G	-0.0518814	0.0107482	1.44e-06	17394	23.2997
genus	Ruminiclostridium5	rs243585	G	C	-0.0585939	0.0121017	1.33e-06	16906	23.443
genus	Ruminiclostridium5	rs2482038	A	C	0.0518991	0.0108777	1.7e-06	17396	22.7639
genus	Ruminiclostridium5	rs2791343	C	T	0.051717	0.0113369	5.54e-06	17392	20.8104
genus	Ruminiclostridium5	rs2801960	G	C	0.0520975	0.0115111	6.21e-06	17387	20.4832
genus	Ruminiclostridium5	rs2833828	A	G	0.0489617	0.0108702	6.82e-06	17397	20.2879
genus	Ruminiclostridium5	rs4955951	G	A	-0.0713749	0.0165826	9.96e-06	17397	18.5261
genus	Ruminiclostridium5	rs6121460	A	G	0.0932955	0.0199206	2.64e-06	17318	21.934
genus	Ruminiclostridium5	rs73002572	C	G	0.181548	0.0414078	8.82e-06	3761	19.2227
genus	Ruminiclostridium5	rs79968837	G	A	-0.0950311	0.0193507	1.15e-06	16602	24.1177
genus	Ruminiclostridium5	rs8053158	G	A	-0.0740543	0.0159151	5.9e-06	17397	21.6512
genus	Roseburia	rs116270582	A	T	-0.153844	0.0329324	1.2e-06	9099	21.823
genus	Roseburia	rs12740451	C	T	0.0697527	0.0153607	7.34e-06	17837	20.6205
genus	Roseburia	rs147990086	G	A	-0.0578936	0.01324	8.93e-06	17840	19.1199
genus	Roseburia	rs16910295	C	T	-0.0980434	0.020957	2.91e-06	16648	21.8867
genus	Roseburia	rs2034589	C	G	0.0629765	0.0123489	5.01e-07	17846	26.0076
genus	Roseburia	rs2160994	C	T	0.0550687	0.0112481	9.7e-07	17444	23.969
genus	Roseburia	rs2943022	C	T	0.0493786	0.0106763	4.11e-06	17854	21.3911
genus	Roseburia	rs302266	C	T	-0.0777312	0.0172985	8.13e-06	17056	20.1917
genus	Roseburia	rs329182	C	T	0.0690327	0.0152884	5.9e-06	17854	20.3885
genus	Roseburia	rs4748237	C	G	0.0488326	0.0106404	4.67e-06	17851	21.0621
genus	Roseburia	rs55858165	C	A	0.179284	0.0404954	9.99e-06	5447	19.6008
genus	Roseburia	rs57466170	T	C	0.0741405	0.0171601	8.3e-06	17333	18.6669
genus	Roseburia	rs6445851	A	G	-0.0497336	0.0108158	3.53e-06	17851	21.1437
genus	Roseburia	rs6930661	T	C	-0.0961587	0.0204975	2.48e-06	16945	22.0078
genus	Roseburia	rs75326254	T	C	-0.104628	0.0230897	7.5e-06	15893	20.5332
genus	Roseburia	rs78753150	C	A	0.0968739	0.0214067	9.98e-06	16303	20.4793
genus	Roseburia	rs9300744	T	C	-0.0588452	0.0126228	4.75e-06	17854	21.7326
genus	Romboutsia	rs10279978	G	A	-0.0622202	0.0127675	1.17e-06	14143	23.7492
genus	Romboutsia	rs11221428	C	T	-0.0726779	0.0158263	6.49e-06	14187	21.0885
genus	Romboutsia	rs114398731	C	G	-0.131039	0.0293815	7.96e-06	10326	19.8907
genus	Romboutsia	rs16843578	T	C	-0.0875276	0.0196779	5.08e-06	14186	19.7849
genus	Romboutsia	rs28603357	C	T	-0.214911	0.0474739	8.52e-06	3693	20.4931
genus	Romboutsia	rs34302036	G	A	0.0550261	0.0120835	5.88e-06	14185	20.7374
genus	Romboutsia	rs61841503	A	G	0.092888	0.0171454	4e-08	13568	29.351
genus	Romboutsia	rs62504452	G	A	-0.0710048	0.0156654	4.66e-06	14178	20.5443
genus	Romboutsia	rs7109293	G	A	0.0919112	0.0205738	6.98e-06	14141	19.9575
genus	Romboutsia	rs75200530	G	T	-0.190644	0.0421065	5.07e-06	5246	20.4998
genus	Romboutsia	rs75987356	A	G	-0.129578	0.0280454	6.71e-06	10466	21.3472
genus	Romboutsia	rs77702691	G	A	-0.094406	0.0208544	7.37e-06	12487	20.4928
genus	Romboutsia	rs9389266	G	T	0.0722815	0.0162353	9.38e-06	14187	19.8213
genus	Romboutsia	rs9567264	T	C	0.0580018	0.0127495	5.76e-06	14180	20.6966
genus	RikenellaceaeRC9gutgroup	rs12501673	G	A	0.116395	0.0262253	6.29e-06	3334	19.6983
genus	RikenellaceaeRC9gutgroup	rs17032291	C	T	-0.169579	0.0368251	6.61e-06	3206	21.2057
genus	RikenellaceaeRC9gutgroup	rs17582787	G	A	-0.157739	0.0339924	3.55e-06	3320	21.5335
genus	RikenellaceaeRC9gutgroup	rs2074881	C	T	-0.142236	0.032391	9.45e-06	3315	19.2828
genus	RikenellaceaeRC9gutgroup	rs2900503	T	G	-0.172329	0.0326671	1.55e-07	3320	27.8289
genus	RikenellaceaeRC9gutgroup	rs2998141	C	T	-0.136346	0.0293073	4.42e-06	3330	21.644
genus	RikenellaceaeRC9gutgroup	rs4270579	A	G	-0.118021	0.0271041	5.46e-06	3331	18.9605
genus	RikenellaceaeRC9gutgroup	rs4717843	T	G	-0.119376	0.0260548	4.72e-06	3220	20.9922
genus	RikenellaceaeRC9gutgroup	rs7113155	C	G	0.114423	0.0247798	5.26e-06	3334	21.322
genus	RikenellaceaeRC9gutgroup	rs7193937	C	G	0.124153	0.027741	6.19e-06	3220	20.0296
genus	RikenellaceaeRC9gutgroup	rs7712231	G	A	0.156284	0.0350462	7.97e-06	3334	19.8859
genus	RikenellaceaeRC9gutgroup	rs80309088	A	G	0.17405	0.0383423	4.56e-06	3170	20.6059
genus	RikenellaceaeRC9gutgroup	rs9887954	A	G	-0.114849	0.0249013	4.81e-06	3330	21.2723
genus	Prevotella9	rs10512344	G	C	0.247373	0.0544087	3.19e-06	3063	20.6713
genus	Prevotella9	rs111509883	C	T	0.171131	0.0347624	1.24e-06	6960	24.2346
genus	Prevotella9	rs11199734	T	A	0.0770209	0.0169462	7e-06	10263	20.6572
genus	Prevotella9	rs11685699	T	C	-0.141357	0.0295665	2.03e-06	8342	22.858
genus	Prevotella9	rs117271932	G	A	0.208089	0.0440393	2.82e-06	4878	22.3263
genus	Prevotella9	rs12648235	C	T	0.0785902	0.0177676	7.39e-06	10271	19.5651
genus	Prevotella9	rs1304512	A	G	0.0761593	0.0165885	5.29e-06	9790	21.0782
genus	Prevotella9	rs16966465	C	G	0.0743348	0.0165291	9.33e-06	10261	20.225
genus	Prevotella9	rs2104588	C	T	0.105558	0.023773	8.13e-06	9268	19.7159
genus	Prevotella9	rs2495052	G	A	0.0838978	0.0188523	8.97e-06	9790	19.8049
genus	Prevotella9	rs2683313	G	A	-0.0724576	0.0151603	1.69e-06	10260	22.843
genus	Prevotella9	rs4968431	T	G	0.0640113	0.0144162	8.58e-06	10271	19.7156
genus	Prevotella9	rs7232121	C	G	0.0671292	0.014423	3.76e-06	9790	21.6628
genus	Prevotella9	rs7237249	T	C	-0.0823764	0.0182126	8.93e-06	10271	20.4579
genus	Prevotella9	rs72815774	C	T	-0.176186	0.0393068	8.78e-06	5728	20.0913
genus	Prevotella9	rs746764	C	T	-0.0915772	0.0193245	2.04e-06	9385	22.4573
genus	Prevotella9	rs7976209	C	T	-0.0870786	0.0197951	7.28e-06	10263	19.3513
genus	Prevotella9	rs9428102	G	A	-0.0778844	0.0176068	4.62e-06	10264	19.5677
genus	Prevotella9	rs9613013	A	G	0.0917591	0.0202697	6.1e-06	9790	20.493
genus	Prevotella7	rs118038478	G	A	0.205676	0.0468917	7.85e-06	3295	19.2386
genus	Prevotella7	rs12124567	G	A	-0.121281	0.0275017	9.49e-06	3283	19.4477
genus	Prevotella7	rs12195431	C	T	0.196528	0.0442322	8.73e-06	3489	19.7411
genus	Prevotella7	rs16937247	C	G	0.146098	0.0351529	9.64e-06	3486	17.2729
genus	Prevotella7	rs2240542	T	C	0.12085	0.0261776	4.84e-06	3489	21.3124
genus	Prevotella7	rs2918132	T	C	-0.114648	0.0254916	6.42e-06	3318	20.2275
genus	Prevotella7	rs430270	C	A	0.139155	0.0297055	2.87e-06	3318	21.9444
genus	Prevotella7	rs57404562	A	C	0.155486	0.0316057	6.22e-07	3487	24.2022
genus	Prevotella7	rs79263163	C	A	-0.143982	0.031501	7.51e-06	3489	20.8914
genus	Prevotella7	rs9426434	C	T	-0.123657	0.0278514	9.72e-06	3318	19.7126
genus	Prevotella7	rs9608249	G	A	-0.158213	0.0336317	2.07e-06	3482	22.1304
genus	Prevotella7	rs9959718	A	G	0.133012	0.0275361	1.9e-06	3489	23.3333
genus	Phascolarctobacterium	rs11929846	C	T	-0.0697199	0.0157969	8.88e-06	11114	19.4791
genus	Phascolarctobacterium	rs12618201	G	A	0.0641657	0.0138202	3.38e-06	11113	21.5565
genus	Phascolarctobacterium	rs1264476	G	T	0.0767335	0.0166041	4.3e-06	11104	21.3569
genus	Phascolarctobacterium	rs28525131	A	G	-0.118657	0.0269048	8.23e-06	10457	19.4503
genus	Phascolarctobacterium	rs56069061	A	G	-0.111306	0.0230694	1.87e-06	11007	23.2789
genus	Phascolarctobacterium	rs56157888	C	A	0.0954864	0.0193976	1.09e-06	10031	24.2318
genus	Phascolarctobacterium	rs6427992	C	G	-0.0652458	0.0137508	2.09e-06	11113	22.5137
genus	Phascolarctobacterium	rs74540770	A	G	-0.121014	0.0258621	3.6e-06	9403	21.8951
genus	Phascolarctobacterium	rs74847270	G	A	-0.104889	0.0230998	5.73e-06	11098	20.6179
genus	Phascolarctobacterium	rs75882962	C	T	0.0968661	0.0190575	3.19e-07	10710	25.8352
genus	Phascolarctobacterium	rs76124218	G	C	-0.159361	0.0344532	2.67e-06	7314	21.3946
genus	Phascolarctobacterium	rs7982713	A	G	0.0726922	0.0163201	9.72e-06	10710	19.8395
genus	Peptococcus	rs10031059	C	T	-0.121167	0.0225844	1.24e-07	5526	28.7838
genus	Peptococcus	rs11001941	A	G	-0.195611	0.0392217	1.33e-06	5607	24.8734
genus	Peptococcus	rs11030569	T	A	-0.17402	0.0374133	3.13e-06	5329	21.6345
genus	Peptococcus	rs12069354	T	C	0.16763	0.03795	9.28e-06	5352	19.5109
genus	Peptococcus	rs2054133	A	G	0.0895433	0.0188332	2.14e-06	5657	22.6058
genus	Peptococcus	rs34282744	C	G	0.191797	0.0399832	1.84e-06	5257	23.0107
genus	Peptococcus	rs36121075	G	A	-0.14067	0.030628	6.99e-06	5301	21.0944
genus	Peptococcus	rs413827	A	G	0.110229	0.0237523	3.3e-06	5482	21.5369
genus	Peptococcus	rs5770862	C	T	0.162018	0.0356813	3.22e-06	5431	20.6179
genus	Peptococcus	rs62424012	A	G	0.137164	0.0292136	1.15e-06	5656	22.045
genus	Peptococcus	rs7033353	G	T	0.090152	0.018995	2.22e-06	5657	22.5254
genus	Peptococcus	rs72850165	C	T	-0.134304	0.0300423	5.74e-06	5627	19.9853
genus	Peptococcus	rs74592222	A	G	0.137957	0.0302965	8.55e-06	5329	20.7349
genus	Peptococcus	rs75754569	G	C	0.181434	0.0319429	1.1e-08	5481	32.2619
genus	Peptococcus	rs7766680	C	G	0.0976832	0.0214155	3.51e-06	5655	20.8058
genus	Peptococcus	rs77681628	T	C	0.200307	0.0387328	2.69e-07	4842	26.7446
genus	Parasutterella	rs10899911	G	A	-0.0717102	0.0148151	1.15e-06	11386	23.4288
genus	Parasutterella	rs11715853	A	G	-0.0662952	0.0146114	6.23e-06	11386	20.5864
genus	Parasutterella	rs1403396	T	A	-0.0756729	0.0159035	2.76e-06	11378	22.6411
genus	Parasutterella	rs2090816	C	A	0.0840967	0.0177315	2.9e-06	11385	22.494
genus	Parasutterella	rs2387977	C	T	-0.0681778	0.0134756	5.38e-07	11345	25.5972
genus	Parasutterella	rs35055552	C	T	0.109554	0.0235433	3.35e-06	9970	21.6533
genus	Parasutterella	rs35414597	A	T	-0.0684946	0.0142143	1.51e-06	11386	23.2199
genus	Parasutterella	rs55877868	C	A	-0.104458	0.0228089	2.87e-06	10588	20.9735
genus	Parasutterella	rs62273907	G	A	0.229468	0.0502262	5.88e-06	3691	20.873
genus	Parasutterella	rs6809952	A	G	-0.0684957	0.0150892	8.13e-06	11077	20.6062
genus	Parasutterella	rs6828768	T	C	0.0636852	0.0132645	1.78e-06	11386	23.0512
genus	Parasutterella	rs7303158	T	C	0.0646859	0.0134256	1.33e-06	11386	23.2141
genus	Parasutterella	rs7311004	C	T	-0.0617522	0.0136438	5.92e-06	11384	20.4848
genus	Parasutterella	rs7572229	A	G	0.066273	0.0132736	6.32e-07	11383	24.9285
genus	Parasutterella	rs78383039	C	T	-0.146315	0.0297119	1.57e-06	9174	24.2501
genus	Parasutterella	rs8039785	G	T	0.0618345	0.0133	3.62e-06	11383	21.6151
genus	Parasutterella	rs823424	A	G	-0.0713448	0.0156958	4.95e-06	11386	20.6613
genus	Paraprevotella	rs10842464	C	T	-0.0758215	0.0172568	6.6e-06	7178	19.3048
genus	Paraprevotella	rs140997932	C	T	-0.162376	0.0354178	2.11e-06	6187	21.0183
genus	Paraprevotella	rs145020347	G	A	-0.12465	0.0262323	4.03e-06	6859	22.5793
genus	Paraprevotella	rs17109926	G	A	-0.0988335	0.0216172	6.75e-06	7179	20.9031
genus	Paraprevotella	rs17785622	G	A	0.248065	0.0524304	1.93e-06	3288	22.3855
genus	Paraprevotella	rs2081023	G	A	-0.122561	0.0236507	2.64e-07	7178	26.8543
genus	Paraprevotella	rs3008582	C	T	0.10572	0.0227246	4.36e-06	7175	21.6433
genus	Paraprevotella	rs3801748	A	G	0.0779721	0.0171691	5.2e-06	7179	20.6244
genus	Paraprevotella	rs4756632	T	G	-0.138905	0.0289897	3.82e-06	7179	22.9589
genus	Paraprevotella	rs4767113	T	C	0.0882466	0.018382	2.14e-06	6900	23.0469
genus	Paraprevotella	rs7240324	G	T	-0.10229	0.0226948	5.96e-06	6900	20.315
genus	Paraprevotella	rs9602779	C	A	-0.106692	0.0220264	6.93e-07	7177	23.4627
genus	Paraprevotella	rs9900242	G	A	-0.0852967	0.0175212	1.14e-06	6900	23.6994
genus	Parabacteroides	rs114567323	C	T	0.186478	0.0405199	5.65e-06	5859	21.1795
genus	Parabacteroides	rs115602804	A	G	0.10308	0.0222736	1.93e-06	16394	21.4176
genus	Parabacteroides	rs11965579	C	G	0.162824	0.0381863	8.87e-06	3890	18.1811
genus	Parabacteroides	rs17141986	C	G	0.0500303	0.0111459	7.27e-06	16825	20.1481
genus	Parabacteroides	rs3860755	C	G	0.0558784	0.0116625	1.71e-06	17294	22.9566
genus	Parabacteroides	rs4236095	A	G	0.0761961	0.0157042	1.93e-06	16383	23.5416
genus	Parabacteroides	rs60884758	T	C	-0.0702667	0.0142249	5.71e-07	17293	24.4006
genus	Parabacteroides	rs6657302	C	T	-0.10452	0.0225521	9.76e-06	16552	21.4794
genus	Parabacteroides	rs72893646	T	A	-0.0715594	0.0156668	8.83e-06	16508	20.8629
genus	Parabacteroides	rs7298818	T	C	0.0888832	0.0200902	8.54e-06	16510	19.5736
genus	Oxalobacter	rs10464997	A	G	0.137691	0.0294804	3.3e-06	4650	21.8145
genus	Oxalobacter	rs11108500	G	A	-0.199099	0.0427327	3.74e-06	4303	21.7079
genus	Oxalobacter	rs111966731	C	T	0.213114	0.047162	7.3e-06	3931	20.4193
genus	Oxalobacter	rs12002250	C	A	0.217122	0.0466317	1.42e-06	4297	21.6793
genus	Oxalobacter	rs1569853	C	T	-0.138078	0.0296981	3.65e-06	4492	21.6166
genus	Oxalobacter	rs36057338	T	G	0.207847	0.0421439	8.8e-07	4244	24.323
genus	Oxalobacter	rs3862635	T	C	-0.172142	0.0394026	9.19e-06	4469	19.0864
genus	Oxalobacter	rs4428215	A	G	0.130293	0.0242237	7.51e-08	4655	28.9307
genus	Oxalobacter	rs6000536	T	C	-0.130992	0.0253804	2.06e-07	4654	26.6374
genus	Oxalobacter	rs6071435	A	T	-0.105512	0.021489	1.07e-06	4635	24.1088
genus	Oxalobacter	rs6993398	A	G	0.127217	0.0278855	7.13e-06	4656	20.813
genus	Oxalobacter	rs736744	T	C	0.117882	0.0211262	2.57e-08	4655	31.1352
genus	Oscillospira	rs12206468	A	G	-0.133016	0.0269733	1.04e-06	9554	24.3185
genus	Oscillospira	rs12925026	C	T	0.13559	0.030678	9.31e-06	8200	19.5345
genus	Oscillospira	rs1954532	C	T	-0.0826246	0.0175252	2.27e-06	9841	22.2277
genus	Oscillospira	rs28889936	C	A	0.114051	0.0252838	3.37e-06	9758	20.3475
genus	Oscillospira	rs62422654	T	C	0.0898456	0.0198088	6.47e-06	9769	20.572
genus	Oscillospira	rs72866977	C	A	-0.130569	0.0281674	5.63e-06	9098	21.4875
genus	Oscillospira	rs73038677	A	T	-0.08321	0.0168666	1.09e-06	10195	24.3388
genus	Oscillospira	rs751183	C	T	-0.0774322	0.0172216	6.85e-06	9841	20.2162
genus	Oscillospira	rs8076323	G	A	0.0715392	0.0156539	5.61e-06	10193	20.8855
genus	Oscillibacter	rs11627628	C	T	0.143961	0.0290223	1.01e-06	8486	24.605
genus	Oscillibacter	rs11990279	C	T	-0.0824934	0.0180457	4.94e-06	8528	20.8972
genus	Oscillibacter	rs12417956	G	C	0.0785431	0.0174075	6.03e-06	8928	20.3585
genus	Oscillibacter	rs12649930	G	T	0.121589	0.0259612	4.09e-06	8794	21.935
genus	Oscillibacter	rs133832	C	A	-0.0795527	0.0162411	1.15e-06	8926	23.9928
genus	Oscillibacter	rs137917150	A	T	-0.174992	0.0388394	4.62e-06	5733	20.2998
genus	Oscillibacter	rs16866406	G	A	0.0988765	0.0208795	3.08e-06	8930	22.4256
genus	Oscillibacter	rs16934185	G	A	-0.129568	0.028157	4.38e-06	8492	21.1748
genus	Oscillibacter	rs234108	G	A	0.0749553	0.0152632	9.16e-07	8694	24.1164
genus	Oscillibacter	rs36095275	T	C	-0.0752368	0.0156861	1.4e-06	8694	23.0054
genus	Oscillibacter	rs4506202	G	A	-0.0711323	0.0152261	3.21e-06	8694	21.8251
genus	Oscillibacter	rs61883564	G	A	-0.101351	0.0221016	3.39e-06	8930	21.0287
genus	Oscillibacter	rs62206502	A	C	-0.0681423	0.0151349	6.6e-06	8883	20.271
genus	Oscillibacter	rs6901560	G	C	0.0855032	0.018693	6.21e-06	8525	20.9221
genus	Oscillibacter	rs75453768	T	G	0.12212	0.0268629	5.35e-06	8256	20.6665
genus	Oscillibacter	rs761240	G	T	-0.17664	0.0388812	2.04e-06	5185	20.6394
genus	Oscillibacter	rs9393920	G	A	-0.0744662	0.0151081	9.92e-07	8930	24.294
genus	Olsenella	rs1035588	G	A	-0.108148	0.0236848	4.86e-06	3739	20.8497
genus	Olsenella	rs17148768	A	G	0.140434	0.0295602	2.2e-06	3648	22.57
genus	Olsenella	rs2759329	A	G	-0.111131	0.0237218	3.43e-06	3739	21.9471
genus	Olsenella	rs35225860	G	A	-0.223604	0.0482391	3.87e-06	3630	21.4862
genus	Olsenella	rs6046522	T	C	0.122938	0.0269928	4.48e-06	3705	20.7434
genus	Olsenella	rs61090148	G	A	-0.104783	0.0231343	6.44e-06	3739	20.5148
genus	Olsenella	rs62112538	T	C	-0.19943	0.0407033	1.19e-06	3630	24.0062
genus	Olsenella	rs72691585	A	C	-0.249079	0.0520814	2.95e-06	3078	22.8722
genus	Olsenella	rs7540303	T	C	0.108044	0.023638	5.32e-06	3739	20.892
genus	Olsenella	rs8066522	A	G	-0.106529	0.0240379	9.7e-06	3739	19.64
genus	Olsenella	rs9460691	A	C	0.119966	0.0268645	7.28e-06	3739	19.9415
genus	Odoribacter	rs10093869	G	A	-0.0577795	0.0125389	3.67e-06	14218	21.2337
genus	Odoribacter	rs10423795	T	C	0.0550695	0.0121164	6.58e-06	14135	20.6573
genus	Odoribacter	rs16918425	T	A	0.0999781	0.0223785	8.85e-06	13689	19.9595
genus	Odoribacter	rs28417404	G	A	-0.0726896	0.0161372	3.68e-06	14698	20.2903
genus	Odoribacter	rs4793970	G	A	-0.0576329	0.0129154	6.03e-06	14687	19.9125
genus	Odoribacter	rs503751	G	C	0.0618294	0.0118887	2.08e-07	14218	27.0474
genus	Odoribacter	rs6856150	A	G	0.0881922	0.0194146	6.06e-06	14597	20.6349
genus	Odoribacter	rs74553962	G	T	0.121449	0.0264106	9.49e-06	11803	21.1461
genus	Odoribacter	rs77779484	A	G	-0.133489	0.0268526	6.56e-07	11935	24.7127
genus	Methanobrevibacter	rs10202904	G	T	-0.112811	0.0239106	3.09e-06	3583	22.2598
genus	Methanobrevibacter	rs11018665	T	A	0.113013	0.0254343	7.03e-06	3586	19.7433
genus	Methanobrevibacter	rs1334944	C	T	0.115197	0.0255492	7.61e-06	3586	20.3293
genus	Methanobrevibacter	rs4779844	C	G	0.109639	0.0247979	9.28e-06	3585	19.5478
genus	Methanobrevibacter	rs4802933	G	A	-0.135628	0.0308139	9.74e-06	3586	19.3735
genus	Methanobrevibacter	rs6776814	C	T	-0.188956	0.0419905	8.05e-06	3283	20.2498
genus	Methanobrevibacter	rs76029318	C	T	0.222849	0.0454319	1.08e-06	3387	24.0602
genus	Methanobrevibacter	rs894996	A	C	0.214213	0.0456045	3.82e-06	3479	22.0635
genus	Marvinbryantia	rs11620597	C	T	0.119479	0.0271688	7.8e-06	11031	19.3395
genus	Marvinbryantia	rs11645029	C	G	-0.060618	0.0131551	4.15e-06	11709	21.2331
genus	Marvinbryantia	rs1187983	T	C	-0.0935456	0.0193174	2.02e-06	11896	23.4502
genus	Marvinbryantia	rs12963345	C	G	-0.059681	0.0132289	6.6e-06	11709	20.353
genus	Marvinbryantia	rs146541147	A	G	0.118845	0.0268423	6.86e-06	10778	19.6031
genus	Marvinbryantia	rs2724813	G	A	-0.0840769	0.0167551	6.28e-07	11610	25.1803
genus	Marvinbryantia	rs2842896	T	C	-0.0649396	0.0131146	7.25e-07	11709	24.5192
genus	Marvinbryantia	rs2863363	G	A	0.0634861	0.0136323	3.11e-06	11950	21.688
genus	Marvinbryantia	rs3125832	C	A	0.0679323	0.015012	5.03e-06	11709	20.4774
genus	Marvinbryantia	rs61884471	A	G	0.124426	0.0248431	1.01e-06	11559	25.0849
genus	Marvinbryantia	rs72948274	C	A	-0.126354	0.0272212	3.26e-06	11561	21.5459
genus	Marvinbryantia	rs8006832	T	G	-0.0952415	0.0216699	6.58e-06	11412	19.317
genus	Lactococcus	rs10417872	G	T	0.118306	0.024522	1.29e-06	4056	23.2756
genus	Lactococcus	rs123059	C	T	-0.13671	0.0274694	1.27e-06	3760	24.7686
genus	Lactococcus	rs12621813	A	G	0.108423	0.0239978	6.61e-06	4057	20.4125
genus	Lactococcus	rs17168302	A	G	0.191857	0.0424761	6.29e-06	4023	20.4016
genus	Lactococcus	rs2293361	T	C	-0.199221	0.0430969	1.4e-06	3787	21.3687
genus	Lactococcus	rs34757988	C	G	0.122294	0.0228976	8.95e-08	4055	28.5252
genus	Lactococcus	rs4766997	T	C	0.114599	0.023839	2.06e-06	4053	23.1093
genus	Lactococcus	rs55910161	T	C	0.146426	0.0307367	2.36e-06	3836	22.6946
genus	Lactococcus	rs6674304	T	C	0.200758	0.0442121	6.18e-06	3869	20.6187
genus	Lactococcus	rs757872	C	G	0.140799	0.027582	4.37e-07	3792	26.0585
genus	Lactococcus	rs7992246	C	T	0.104232	0.0230786	4.45e-06	4057	20.3977
genus	Lactobacillus	rs11674854	T	C	-0.0852686	0.0176504	1.59e-06	6655	23.3384
genus	Lactobacillus	rs12693845	T	C	-0.0805447	0.0177429	8.96e-06	6958	20.6075
genus	Lactobacillus	rs1530559	A	G	0.0804001	0.0178207	4.93e-06	6655	20.3545
genus	Lactobacillus	rs16861661	A	G	-0.183147	0.038148	1.28e-06	5325	23.0492
genus	Lactobacillus	rs328312	A	T	0.0815092	0.0169441	1.41e-06	6950	23.1406
genus	Lactobacillus	rs6092149	T	A	-0.0801344	0.017149	3.29e-06	6906	21.8355
genus	Lactobacillus	rs62314653	A	C	0.187692	0.0394585	2.24e-06	5944	22.6262
genus	Lactobacillus	rs7399658	A	G	-0.107134	0.0221883	3.12e-06	6613	23.3134
genus	Lactobacillus	rs75127669	A	C	0.139784	0.0310414	6.83e-06	6840	20.2783
genus	Lactobacillus	rs768253	G	T	-0.079195	0.0171791	4.25e-06	6958	21.2518
genus	Lactobacillus	rs77478751	G	A	-0.219886	0.0475759	7.33e-06	3669	21.3609
genus	Lactobacillus	rs921925	C	A	0.0985077	0.0203229	9.72e-07	6952	23.4947
genus	LachnospiraceaeUCG010	rs10414815	C	T	0.10453	0.0230253	4.24e-06	11564	20.6096
genus	LachnospiraceaeUCG010	rs11192447	G	A	0.126592	0.024345	4.69e-07	12695	27.0392
genus	LachnospiraceaeUCG010	rs12346653	T	C	0.0657686	0.0139569	2.7e-06	12816	22.2053
genus	LachnospiraceaeUCG010	rs17730011	A	G	-0.0702357	0.015706	7.85e-06	13226	19.9979
genus	LachnospiraceaeUCG010	rs2153460	T	A	-0.0684038	0.0156562	9.17e-06	13236	19.0893
genus	LachnospiraceaeUCG010	rs2833528	T	C	-0.0562148	0.0127763	9.92e-06	13233	19.3594
genus	LachnospiraceaeUCG010	rs336138	T	G	0.0779543	0.0171865	7.48e-06	13236	20.5733
genus	LachnospiraceaeUCG010	rs4576377	C	A	-0.0572001	0.0127043	7.63e-06	13225	20.2718
genus	LachnospiraceaeUCG010	rs72761829	T	A	0.111884	0.0238893	2.58e-06	11488	21.9344
genus	LachnospiraceaeUCG010	rs72894957	A	G	0.222263	0.0486425	5.68e-06	4316	20.8786
genus	LachnospiraceaeUCG010	rs74315802	T	G	0.0867262	0.0183477	3.19e-06	12715	22.3428
genus	LachnospiraceaeUCG010	rs9981767	C	A	0.0655062	0.0131994	9.96e-07	12816	24.6295
genus	LachnospiraceaeUCG008	rs10741777	C	T	-0.0973842	0.0194791	7.69e-07	7014	24.9941
genus	LachnospiraceaeUCG008	rs10793103	T	C	0.0974344	0.0181279	9.35e-08	7014	28.8887
genus	LachnospiraceaeUCG008	rs10801803	A	G	-0.117029	0.0243085	1.4e-06	7017	23.1778
genus	LachnospiraceaeUCG008	rs13024781	C	T	-0.0798769	0.0168846	2.29e-06	7016	22.3801
genus	LachnospiraceaeUCG008	rs57091572	G	A	-0.110443	0.0235801	2.86e-06	6950	21.9372
genus	LachnospiraceaeUCG008	rs57254474	A	G	0.0886511	0.0199045	6.92e-06	7017	19.8365
genus	LachnospiraceaeUCG008	rs61944774	G	A	0.179838	0.0393797	6.34e-06	6000	20.8554
genus	LachnospiraceaeUCG008	rs62277846	T	C	0.102292	0.0212319	1.59e-06	7016	23.2118
genus	LachnospiraceaeUCG008	rs67078837	C	T	-0.0845848	0.0170693	7.68e-07	7016	24.5559
genus	LachnospiraceaeUCG008	rs75356640	A	G	0.136523	0.0303128	9.83e-06	6423	20.2844
genus	LachnospiraceaeUCG008	rs955844	C	A	0.112064	0.0228369	1.81e-06	6863	24.0801
genus	LachnospiraceaeUCG008	rs9873555	C	G	-0.121162	0.0233467	2.41e-07	6577	26.9327
genus	LachnospiraceaeUCG004	rs11128180	G	A	0.0648288	0.0140126	4.52e-06	14466	21.4041
genus	LachnospiraceaeUCG004	rs12072562	C	T	0.133104	0.0303566	7.07e-06	9176	19.2254
genus	LachnospiraceaeUCG004	rs12673420	A	G	0.0554351	0.0118375	2.98e-06	14463	21.9305
genus	LachnospiraceaeUCG004	rs12747809	A	G	-0.062197	0.0125685	8.65e-07	14464	24.4892
genus	LachnospiraceaeUCG004	rs12894272	G	A	0.0579792	0.0125229	4.34e-06	14463	21.4356
genus	LachnospiraceaeUCG004	rs233486	G	A	-0.0799088	0.017766	6.28e-06	13710	20.2307
genus	LachnospiraceaeUCG004	rs2444793	T	C	-0.0542433	0.0118188	4.77e-06	14463	21.0644
genus	LachnospiraceaeUCG004	rs2706242	C	G	-0.0901399	0.0199712	9.84e-06	14026	20.3716
genus	LachnospiraceaeUCG004	rs2726805	G	A	0.0548397	0.0120844	6.3e-06	14466	20.5938
genus	LachnospiraceaeUCG004	rs2882478	A	G	-0.0577091	0.0118338	1.21e-06	14466	23.7814
genus	LachnospiraceaeUCG004	rs35182105	G	A	-0.109724	0.024221	4.87e-06	13170	20.5221
genus	LachnospiraceaeUCG004	rs6656451	T	C	-0.05436	0.011947	5.57e-06	14458	20.7034
genus	LachnospiraceaeUCG004	rs7629954	G	A	0.108441	0.023825	5.77e-06	12568	20.7167
genus	LachnospiraceaeUCG001	rs10815577	G	C	-0.0683706	0.0143691	1.72e-06	10149	22.6403
genus	LachnospiraceaeUCG001	rs12131224	T	C	0.117095	0.02591	7.4e-06	9676	20.4243
genus	LachnospiraceaeUCG001	rs2050911	A	G	0.0751466	0.0153934	1.11e-06	10148	23.8313
genus	LachnospiraceaeUCG001	rs2371284	C	T	-0.0761893	0.0170127	7.56e-06	9961	20.0559
genus	LachnospiraceaeUCG001	rs437876	C	T	0.0784637	0.0144768	7.17e-08	10150	29.3761
genus	LachnospiraceaeUCG001	rs4981345	C	T	-0.0681973	0.0149831	6.09e-06	9961	20.7171
genus	LachnospiraceaeUCG001	rs573933	C	T	-0.107898	0.0232346	3.11e-06	10150	21.5655
genus	LachnospiraceaeUCG001	rs62496417	G	T	-0.0748504	0.0165681	5.88e-06	10150	20.4101
genus	LachnospiraceaeUCG001	rs7213933	A	T	-0.0816269	0.01838	9.02e-06	9961	19.7231
genus	LachnospiraceaeUCG001	rs7341608	C	T	-0.0784757	0.0177648	9.48e-06	9917	19.5142
genus	LachnospiraceaeUCG001	rs74034332	A	G	0.168045	0.0382637	3.33e-06	6004	19.2877
genus	LachnospiraceaeUCG001	rs78848836	G	A	-0.118868	0.0259753	3.38e-06	9506	20.9415
genus	LachnospiraceaeUCG001	rs79476906	A	T	-0.087088	0.0197008	8.27e-06	9917	19.541
genus	LachnospiraceaeUCG001	rs8104225	G	A	0.0892098	0.0197665	8.04e-06	9908	20.3688
genus	LachnospiraceaeUCG001	rs9403580	T	C	0.107801	0.0229777	3.47e-06	10095	22.0104
genus	LachnospiraceaeUCG001	rs985416	T	C	0.0970258	0.0181807	1.46e-07	9917	28.4809
genus	LachnospiraceaeNK4A136group	rs10952110	T	G	0.0487709	0.0109614	9.08e-06	16764	19.7964
genus	LachnospiraceaeNK4A136group	rs11263806	G	A	-0.0524615	0.0116758	5.07e-06	17236	20.1887
genus	LachnospiraceaeNK4A136group	rs12362320	C	G	0.0573168	0.0115466	8.04e-07	16764	24.6407
genus	LachnospiraceaeNK4A136group	rs12611395	G	A	-0.0902532	0.0199652	5.83e-06	16486	20.4351
genus	LachnospiraceaeNK4A136group	rs160061	G	A	0.0513831	0.0108094	2.12e-06	17234	22.5963
genus	LachnospiraceaeNK4A136group	rs28540839	C	A	0.0508285	0.0110591	9.34e-06	16764	21.1239
genus	LachnospiraceaeNK4A136group	rs2880566	C	T	0.0599578	0.0134693	5.61e-06	17232	19.8155
genus	LachnospiraceaeNK4A136group	rs4955932	C	T	-0.0492283	0.0109388	7.05e-06	17236	20.2531
genus	LachnospiraceaeNK4A136group	rs59805249	C	T	0.0936162	0.0207982	9.45e-06	15195	20.2605
genus	LachnospiraceaeNK4A136group	rs68104925	C	T	-0.0549104	0.0115385	2.37e-06	17227	22.647
genus	LachnospiraceaeNK4A136group	rs7073658	G	T	-0.0499621	0.0109693	5.27e-06	17236	20.7456
genus	LachnospiraceaeNK4A136group	rs73044693	G	A	-0.10758	0.0229884	3.57e-06	12773	21.9
genus	LachnospiraceaeNK4A136group	rs7616165	T	G	-0.230542	0.0483465	2.77e-06	4094	22.739
genus	LachnospiraceaeNK4A136group	rs76193507	G	A	-0.22973	0.0499776	2.93e-06	3578	21.1293
genus	LachnospiraceaeNK4A136group	rs7832116	G	A	-0.0714756	0.0151703	3.57e-06	17219	22.1987
genus	LachnospiraceaeNK4A136group	rs954878	G	A	-0.0520656	0.0109082	1.78e-06	17227	22.7821
genus	LachnospiraceaeND3007group	rs13110238	G	C	-0.0636978	0.0142041	4.48e-06	15019	20.1104
genus	LachnospiraceaeND3007group	rs2861203	A	G	0.0572304	0.0127279	7.37e-06	15305	20.2181
genus	LachnospiraceaeND3007group	rs72776675	C	T	-0.0647067	0.014797	8.72e-06	15302	19.1228
genus	LachnospiraceaeND3007group	rs9932954	G	A	-0.0561864	0.0115984	1.25e-06	15222	23.4674
genus	LachnospiraceaeNC2004group	rs117467633	C	T	-0.169687	0.0383169	9.13e-06	5077	19.6119
genus	LachnospiraceaeNC2004group	rs12127733	A	G	0.115182	0.0246006	3.11e-06	6226	21.9217
genus	LachnospiraceaeNC2004group	rs12208226	A	C	-0.154739	0.0340372	9.75e-06	5620	20.6677
genus	LachnospiraceaeNC2004group	rs12863463	A	G	-0.156365	0.0345372	6.04e-06	5516	20.4977
genus	LachnospiraceaeNC2004group	rs1331592	G	C	0.0948806	0.0208369	5.34e-06	6328	20.7343
genus	LachnospiraceaeNC2004group	rs17067076	A	G	-0.154631	0.0352194	5.61e-06	4449	19.2767
genus	LachnospiraceaeNC2004group	rs1928659	C	T	0.102522	0.0226445	6.17e-06	5516	20.4978
genus	LachnospiraceaeNC2004group	rs1929743	C	T	0.0837206	0.0190318	9.06e-06	6330	19.351
genus	LachnospiraceaeNC2004group	rs3756315	G	A	-0.0883469	0.0188397	3.33e-06	6328	21.9905
genus	LachnospiraceaeNC2004group	rs6116753	A	G	0.0994748	0.0209139	2.92e-06	6278	22.6233
genus	LachnospiraceaeFCS020group	rs10093861	A	G	-0.0568869	0.0121152	3.06e-06	13772	22.0477
genus	LachnospiraceaeFCS020group	rs113859143	C	G	-0.108906	0.0242055	2.55e-06	13238	20.2432
genus	LachnospiraceaeFCS020group	rs12078956	G	C	0.106101	0.0222904	2.15e-06	13101	22.657
genus	LachnospiraceaeFCS020group	rs1254846	A	G	0.105963	0.0232501	5.6e-06	13172	20.7709
genus	LachnospiraceaeFCS020group	rs1363769	C	T	-0.200628	0.0449372	1.58e-06	3555	19.933
genus	LachnospiraceaeFCS020group	rs2322265	T	C	-0.0666305	0.0141577	5.21e-06	13772	22.1495
genus	LachnospiraceaeFCS020group	rs2862811	C	T	0.0564927	0.0121736	3.92e-06	13772	21.5351
genus	LachnospiraceaeFCS020group	rs35035870	C	T	-0.190615	0.0414403	2.62e-06	5642	21.1578
genus	LachnospiraceaeFCS020group	rs369444	G	C	0.125481	0.0259008	3.15e-06	12465	23.471
genus	LachnospiraceaeFCS020group	rs3999074	T	G	-0.0550587	0.0121847	6.55e-06	13772	20.4185
genus	LachnospiraceaeFCS020group	rs4452603	G	T	0.0604208	0.0135965	8.98e-06	13487	19.748
genus	LachnospiraceaeFCS020group	rs7249113	A	G	0.0679483	0.0133496	3.72e-07	13534	25.9073
genus	LachnospiraceaeFCS020group	rs72793667	G	A	-0.116881	0.0246589	1.63e-06	12396	22.4667
genus	LachnospiraceaeFCS020group	rs9308097	G	A	0.055381	0.0123659	7.47e-06	13542	20.0571
genus	LachnospiraceaeFCS020group	rs9788306	T	C	-0.062804	0.0130744	1.39e-06	13772	23.0743
genus	LachnospiraceaeFCS020group	rs9919338	C	G	-0.0553339	0.0120621	4.91e-06	13768	21.0443
genus	Lachnospira	rs13157098	G	A	-0.0768058	0.0155312	5.99e-07	15947	24.4556
genus	Lachnospira	rs159484	A	G	0.0794668	0.0176999	6.68e-06	16487	20.1573
genus	Lachnospira	rs2326833	G	C	-0.078495	0.017109	4.6e-06	15632	21.0491
genus	Lachnospira	rs2520509	G	A	0.0519063	0.011578	7.42e-06	16500	20.099
genus	Lachnospira	rs4686798	C	T	0.0531826	0.0113747	2.74e-06	16497	21.8603
genus	Lachnospira	rs4923324	A	G	-0.0617321	0.0133387	2.44e-06	16490	21.4189
genus	Lachnospira	rs56791201	C	T	0.051823	0.0110697	2.93e-06	16486	21.9167
genus	Lachnoclostridium	rs1031599	T	G	-0.078627	0.0175644	6.31e-06	17398	20.039
genus	Lachnoclostridium	rs12566975	C	T	-0.0468097	0.0105787	9.57e-06	17921	19.5798
genus	Lachnoclostridium	rs1528479	A	G	-0.0497798	0.0111919	9.64e-06	17477	19.7832
genus	Lachnoclostridium	rs1997204	C	T	-0.108075	0.0242022	5.97e-06	14138	19.9406
genus	Lachnoclostridium	rs2385421	G	A	0.0746186	0.0180734	7.14e-06	17903	17.0457
genus	Lachnoclostridium	rs3821998	A	C	-0.0864066	0.0192519	6.72e-06	17920	20.1439
genus	Lachnoclostridium	rs4738679	A	G	-0.0520267	0.011404	4.42e-06	17921	20.813
genus	Lachnoclostridium	rs6112314	C	A	-0.0561715	0.0108174	2.43e-07	17842	26.964
genus	Lachnoclostridium	rs615997	C	T	0.0511752	0.0106491	2.03e-06	17911	23.0939
genus	Lachnoclostridium	rs61915992	T	A	0.0803876	0.0172209	2.67e-06	16773	21.7905
genus	Lachnoclostridium	rs62028349	C	G	0.0469989	0.0105971	9.17e-06	17922	19.6699
genus	Lachnoclostridium	rs62285313	G	A	0.0864203	0.0181565	1.58e-06	16991	22.6551
genus	Lachnoclostridium	rs72829893	T	G	0.117472	0.0268103	5.58e-06	12404	19.1985
genus	Lachnoclostridium	rs78068103	G	A	0.0886199	0.0194248	3.67e-06	17477	20.8137
genus	Lachnoclostridium	rs789029	T	C	-0.0641289	0.0137974	3.75e-06	17922	21.6029
genus	Intestinimonas	rs1000888	G	C	-0.0585038	0.013219	9.71e-06	12090	19.5871
genus	Intestinimonas	rs10262702	C	T	0.0918017	0.0194885	2.06e-06	11766	22.1894
genus	Intestinimonas	rs11258178	G	A	0.0660742	0.0134139	6.98e-07	11766	24.2636
genus	Intestinimonas	rs12226153	G	A	-0.151142	0.0306922	5.12e-07	9023	24.2502
genus	Intestinimonas	rs12566247	A	T	0.0637084	0.0135355	2.19e-06	12076	22.1535
genus	Intestinimonas	rs17067892	T	C	0.107194	0.0250013	6.38e-06	11544	18.3828
genus	Intestinimonas	rs1859797	A	G	0.060368	0.0131793	4.12e-06	11766	20.9812
genus	Intestinimonas	rs2276760	G	A	-0.0685233	0.0152546	7.84e-06	12081	20.178
genus	Intestinimonas	rs2731794	T	C	0.120632	0.0257529	1.92e-06	11079	21.9418
genus	Intestinimonas	rs2930225	T	G	0.0729524	0.0152948	1.35e-06	12003	22.7504
genus	Intestinimonas	rs4113676	C	A	-0.218507	0.0490152	7.42e-06	3170	19.8733
genus	Intestinimonas	rs4784055	C	T	-0.175324	0.038599	8.72e-07	3193	20.6315
genus	Intestinimonas	rs62240188	A	G	0.130074	0.0267179	2.2e-06	10252	23.7014
genus	Intestinimonas	rs62427239	A	C	0.162658	0.0367647	9.41e-06	6385	19.5744
genus	Intestinimonas	rs6934519	T	C	0.0692373	0.0151154	8.57e-06	12089	20.9818
genus	Intestinimonas	rs716604	G	A	0.0818068	0.0165992	8.57e-07	12090	24.2886
genus	Intestinimonas	rs7170984	C	T	-0.0658116	0.0140767	2.98e-06	12090	21.8575
genus	Intestinimonas	rs72982915	T	C	0.183158	0.0402743	4.91e-06	5591	20.6822
genus	Intestinimonas	rs9823439	C	T	-0.0581947	0.0131455	9.86e-06	11766	19.5982
genus	Intestinimonas	rs994794	C	G	-0.141905	0.0315074	7.31e-06	9250	20.2848
genus	Intestinibacter	rs10805326	A	G	0.0775151	0.0139665	3.55e-08	12303	30.8034
genus	Intestinibacter	rs11109097	T	C	0.0624272	0.0138539	5.49e-06	11886	20.305
genus	Intestinibacter	rs118030283	A	G	-0.151829	0.0324471	2.67e-06	8830	21.8956
genus	Intestinibacter	rs16938435	C	T	-0.112189	0.0235439	1.8e-06	12303	22.706
genus	Intestinibacter	rs2098844	T	C	-0.0575295	0.0128416	6.79e-06	12291	20.0699
genus	Intestinibacter	rs2702387	G	A	0.0608559	0.0132145	4.26e-06	12291	21.2081
genus	Intestinibacter	rs4327025	A	G	-0.0810346	0.0154397	1.64e-07	12303	27.5464
genus	Intestinibacter	rs447950	G	A	0.0628342	0.0136652	5.64e-06	12303	21.1426
genus	Intestinibacter	rs478972	C	T	-0.142681	0.0297116	1.82e-06	10333	23.0611
genus	Intestinibacter	rs6062862	G	A	0.0924508	0.0204658	6.68e-06	12189	20.4063
genus	Intestinibacter	rs62430350	C	T	0.151096	0.0351476	6.84e-06	7650	18.4805
genus	Intestinibacter	rs68093214	T	C	0.0662258	0.0149877	9.26e-06	11886	19.5246
genus	Intestinibacter	rs6875660	T	C	0.0890455	0.0193905	3.06e-06	12293	21.0885
genus	Intestinibacter	rs893394	A	G	0.0583322	0.0130729	7.85e-06	11886	19.9099
genus	Intestinibacter	rs9348442	T	C	0.099082	0.0221625	6.26e-06	12303	19.9871
genus	Hungatella	rs10044993	A	C	0.139547	0.0316748	8.07e-06	4209	19.4095
genus	Hungatella	rs13128780	C	T	-0.149725	0.0312777	1.75e-06	3999	22.915
genus	Hungatella	rs13249325	G	T	-0.100023	0.0225883	9.69e-06	4209	19.6078
genus	Hungatella	rs17092615	A	G	0.152235	0.0337867	7.38e-06	4009	20.3018
genus	Hungatella	rs72759041	T	G	-0.126025	0.0282242	3.86e-06	3910	19.9374
genus	Howardella	rs10048062	T	C	-0.147352	0.0336531	8.59e-06	3800	19.1718
genus	Howardella	rs12452946	G	A	-0.105833	0.0228941	3.8e-06	3800	21.3696
genus	Howardella	rs1484873	G	A	-0.227831	0.046335	2.56e-06	3608	24.1773
genus	Howardella	rs17167098	A	G	-0.169366	0.0352068	1.12e-06	3586	23.1419
genus	Howardella	rs2154047	A	C	-0.192557	0.0420093	9.97e-06	3623	21.0101
genus	Howardella	rs36081916	C	T	-0.18123	0.0402987	4.7e-06	3216	20.2244
genus	Howardella	rs3791893	G	A	0.147035	0.034023	9.5e-06	3795	18.6766
genus	Howardella	rs609430	G	T	-0.112045	0.0239328	3.34e-06	3798	21.918
genus	Howardella	rs61771805	T	A	-0.136779	0.0296811	4.03e-06	3612	21.2362
genus	Howardella	rs672217	A	G	0.164146	0.0349993	3.52e-06	3611	21.9959
genus	Howardella	rs901099	G	T	-0.12718	0.0250924	6.53e-07	3647	25.6894
genus	Holdemania	rs10885477	C	T	-0.135137	0.0301894	8.6e-06	8690	20.0372
genus	Holdemania	rs11080063	A	G	-0.0665238	0.0149837	6.67e-06	9103	19.7113
genus	Holdemania	rs111745969	G	A	0.120677	0.0265781	3.71e-06	8233	20.6158
genus	Holdemania	rs113593397	G	A	-0.128935	0.0282526	9.36e-06	8296	20.8268
genus	Holdemania	rs116500994	T	G	-0.13755	0.0293386	2.34e-06	8432	21.9809
genus	Holdemania	rs12701617	G	A	-0.0660617	0.0149427	9.52e-06	9106	19.5453
genus	Holdemania	rs150096134	A	T	0.162139	0.0332089	2.38e-06	6906	23.8378
genus	Holdemania	rs1867876	C	T	0.0842919	0.0162192	2.74e-07	9109	27.0093
genus	Holdemania	rs41438744	G	C	-0.12487	0.027013	2.44e-06	8839	21.3686
genus	Holdemania	rs4146507	T	C	0.079488	0.0177002	7.23e-06	9108	20.1672
genus	Holdemania	rs55888180	G	C	0.128671	0.0282795	5.89e-06	8464	20.7023
genus	Holdemania	rs6133067	C	T	0.0910829	0.0178561	5.17e-07	8863	26.0196
genus	Holdemania	rs73139538	A	G	-0.148594	0.0327469	7.77e-06	8095	20.5901
genus	Holdemania	rs77293403	G	A	0.164556	0.0341775	1.77e-06	7585	23.182
genus	Holdemania	rs80149660	T	C	-0.232987	0.0519183	6.04e-06	3283	20.1383
genus	Holdemania	rs9500080	T	C	0.0926764	0.0178886	4.09e-07	9106	26.8402
genus	Holdemania	rs9529719	C	T	0.074038	0.0160494	5.97e-06	9107	21.2809
genus	Holdemania	rs967319	C	T	0.0788638	0.0176744	8.38e-06	9108	19.9098
genus	Holdemanella	rs12415649	C	G	0.0839384	0.0190567	7.88e-06	7662	19.4011
genus	Holdemanella	rs12513188	A	G	0.0903906	0.0195276	4.65e-06	7700	21.4263
genus	Holdemanella	rs17586763	C	T	-0.227285	0.0510135	7.72e-06	3817	19.8504
genus	Holdemanella	rs1830029	G	C	-0.0954096	0.021093	5.35e-06	7456	20.46
genus	Holdemanella	rs1926302	A	G	-0.107972	0.0231421	7.5e-06	7702	21.7679
genus	Holdemanella	rs34187114	A	C	-0.104505	0.022601	5.13e-06	7704	21.3807
genus	Holdemanella	rs35228298	A	G	0.0934832	0.0202886	7.3e-06	7456	21.2307
genus	Holdemanella	rs4541991	C	T	-0.0927334	0.0194435	2.1e-06	7657	22.747
genus	Holdemanella	rs607782	C	T	-0.0854214	0.0172515	7.19e-07	7456	24.5177
genus	Holdemanella	rs62113381	C	T	-0.105447	0.0232029	5.54e-06	7310	20.6531
genus	Holdemanella	rs73011279	C	T	-0.0961669	0.0199336	1.36e-06	7456	23.2744
genus	Holdemanella	rs75764681	C	T	-0.283103	0.0598999	1.94e-06	3003	22.3376
genus	Holdemanella	rs761624	G	C	0.0959801	0.0179537	1.38e-07	7706	28.5794
genus	Holdemanella	rs8113760	A	G	0.078999	0.01734	4.62e-06	7456	20.7559
genus	Haemophilus	rs10781340	A	G	0.0948915	0.0203221	4.32e-06	9037	21.8031
genus	Haemophilus	rs10840326	G	C	-0.0677384	0.0151463	7.37e-06	8888	20.0013
genus	Haemophilus	rs111582866	A	G	-0.124265	0.026016	1.27e-06	8370	22.8149
genus	Haemophilus	rs12191680	G	C	0.106544	0.0200323	1.47e-07	9115	28.2877
genus	Haemophilus	rs12876183	A	T	0.0749201	0.016711	9.62e-06	9110	20.0999
genus	Haemophilus	rs35509	A	G	0.128249	0.0268779	2.01e-06	8430	22.7676
genus	Haemophilus	rs4822728	C	T	0.0705861	0.0151388	3.48e-06	9119	21.7399
genus	Haemophilus	rs56310940	C	G	-0.108393	0.0247052	7.23e-06	9119	19.2499
genus	Haemophilus	rs76022354	T	C	0.244638	0.0505504	1.83e-06	3618	23.4205
genus	Haemophilus	rs78909003	C	T	-0.246256	0.0503924	1.67e-06	3559	23.8805
genus	Haemophilus	rs9328464	C	T	0.0723095	0.0148799	1.42e-06	9119	23.615
genus	Haemophilus	rs9382510	T	C	-0.093521	0.0172649	7.12e-08	9117	29.3422
genus	Haemophilus	rs9574096	T	A	-0.0736375	0.0155227	2.18e-06	9118	22.5041
genus	Haemophilus	rs9895850	C	T	-0.192957	0.0416755	2.14e-06	4592	21.4367
genus	Gordonibacter	rs117347059	C	G	-0.128261	0.0285123	9.17e-06	3684	20.2361
genus	Gordonibacter	rs13412653	C	A	0.107597	0.0239228	8.61e-06	3723	20.2293
genus	Gordonibacter	rs16955299	A	G	-0.196423	0.0433538	6.37e-06	3572	20.5272
genus	Gordonibacter	rs322296	A	G	0.17869	0.037722	4.02e-06	3595	22.4393
genus	Gordonibacter	rs35042269	A	C	-0.180293	0.0403296	8.11e-06	3595	19.9852
genus	Gordonibacter	rs3765837	G	T	-0.190729	0.0433608	7.17e-06	3556	19.348
genus	Gordonibacter	rs4596722	G	A	0.102908	0.0231571	9.06e-06	3723	19.7484
genus	Gordonibacter	rs61934597	T	C	-0.172495	0.0388567	8.37e-06	3684	19.7069
genus	Gordonibacter	rs71545975	G	A	-0.153972	0.0338918	7.04e-06	3556	20.6393
genus	Gordonibacter	rs7220558	T	A	0.116884	0.0234834	6.71e-07	3723	24.7737
genus	Gordonibacter	rs72714787	A	C	0.181405	0.0377102	1.43e-06	3723	23.1409
genus	Gordonibacter	rs72939513	G	A	-0.21399	0.0490592	7.98e-06	3435	19.0259
genus	Gordonibacter	rs7294633	T	C	0.12867	0.0249946	3.44e-07	3723	26.5009
genus	Gordonibacter	rs76287110	T	A	-0.242965	0.0466177	1.67e-07	3483	27.1634
genus	Gordonibacter	rs768830	A	G	0.149852	0.0333315	7.76e-06	3723	20.2124
genus	Fusicatenibacter	rs10439674	G	A	-0.0572129	0.0130007	7.68e-06	17381	19.3667
genus	Fusicatenibacter	rs167879	T	C	-0.0659543	0.0148763	5.87e-06	16542	19.6562
genus	Fusicatenibacter	rs1864685	C	A	-0.0494799	0.0108105	4.96e-06	17374	20.9492
genus	Fusicatenibacter	rs2025938	A	G	-0.0967298	0.0205426	2.99e-06	15626	22.1723
genus	Fusicatenibacter	rs2039204	A	T	-0.0497414	0.0107941	3.94e-06	17383	21.2354
genus	Fusicatenibacter	rs206581	G	A	-0.0568339	0.0127894	8.96e-06	17384	19.7476
genus	Fusicatenibacter	rs2132128	A	G	-0.0771914	0.0160344	1.08e-06	17370	23.1755
genus	Fusicatenibacter	rs3303	C	T	-0.0953657	0.020407	3.94e-06	16877	21.8387
genus	Fusicatenibacter	rs4378146	C	A	-0.0616691	0.0125259	7.2e-07	17384	24.2392
genus	Fusicatenibacter	rs60254196	G	A	-0.0492427	0.0109365	5.47e-06	16978	20.2735
genus	Fusicatenibacter	rs62187631	C	T	-0.0710571	0.015924	4.55e-06	16522	19.9118
genus	Fusicatenibacter	rs62353480	G	A	-0.0701397	0.0145589	1.57e-06	16119	23.2098
genus	Fusicatenibacter	rs6515626	A	G	0.141575	0.0313559	7.29e-06	7796	20.3862
genus	Fusicatenibacter	rs704418	C	T	0.0739124	0.0151073	7.77e-07	16626	23.9366
genus	Fusicatenibacter	rs73103914	G	A	-0.0597324	0.0134458	8.3e-06	17384	19.7355
genus	Fusicatenibacter	rs792108	C	T	-0.0508345	0.0113843	8.5e-06	16978	19.939
genus	Fusicatenibacter	rs8028026	G	A	-0.0792146	0.0180505	8.06e-06	16522	19.259
genus	Fusicatenibacter	rs8063430	C	T	-0.104026	0.022217	4.93e-06	15552	21.9239
genus	Fusicatenibacter	rs9905659	A	G	-0.061617	0.0136576	7.31e-06	17384	20.3542
genus	Flavonifractor	rs114873521	T	C	-0.130067	0.0294087	7.13e-06	9156	19.5605
genus	Flavonifractor	rs11642826	C	G	0.14686	0.0325191	6.65e-06	8151	20.3954
genus	Flavonifractor	rs11811696	C	T	-0.116063	0.0241012	2.07e-06	10221	23.1904
genus	Flavonifractor	rs12030302	G	A	-0.0692276	0.0137467	5.61e-07	10805	25.3607
genus	Flavonifractor	rs12038887	G	C	0.0942719	0.0211646	9.37e-06	10583	19.8401
genus	Flavonifractor	rs34066017	G	A	0.0764294	0.0159789	1.52e-06	10705	22.8784
genus	Flavonifractor	rs6761463	C	G	-0.083392	0.0184596	8.11e-06	10805	20.4081
genus	Flavonifractor	rs806808	C	T	0.0667272	0.0136557	1.18e-06	10801	23.8767
genus	FamilyXIIIUCG001	rs112362903	G	A	-0.149047	0.0333271	7.88e-06	8579	20.001
genus	FamilyXIIIUCG001	rs116979587	A	T	-0.121679	0.0260821	3.05e-06	11989	21.7644
genus	FamilyXIIIUCG001	rs12049454	C	T	-0.0647298	0.0134065	1.17e-06	12748	23.3118
genus	FamilyXIIIUCG001	rs1426266	C	T	-0.0665521	0.0137151	1.25e-06	12751	23.5466
genus	FamilyXIIIUCG001	rs2276529	G	C	-0.0759406	0.0165099	5.36e-06	12748	21.1572
genus	FamilyXIIIUCG001	rs3842897	A	G	-0.112639	0.0242751	5.2e-06	12407	21.5307
genus	FamilyXIIIUCG001	rs62414802	T	C	-0.0611904	0.013457	4.29e-06	12750	20.6762
genus	FamilyXIIIUCG001	rs7119679	A	G	-0.0809085	0.0174782	3.52e-06	12445	21.4286
genus	FamilyXIIIUCG001	rs76463770	G	A	0.19313	0.0419866	3.77e-06	5651	21.1581
genus	FamilyXIIIUCG001	rs8076666	G	A	0.088655	0.0198094	8.02e-06	12265	20.0292
genus	FamilyXIIIAD3011group	rs11126423	T	C	0.0904399	0.0196301	5.91e-06	13735	21.2263
genus	FamilyXIIIAD3011group	rs11736617	A	G	-0.0759493	0.0172101	9.02e-06	13778	19.4752
genus	FamilyXIIIAD3011group	rs12812672	C	T	-0.096065	0.020828	2.56e-06	13565	21.2733
genus	FamilyXIIIAD3011group	rs12911842	T	A	-0.0811976	0.0183335	6.91e-06	14125	19.6153
genus	FamilyXIIIAD3011group	rs149302	C	T	-0.0645635	0.0143225	7.48e-06	14192	20.3206
genus	FamilyXIIIAD3011group	rs16840310	G	A	-0.0608052	0.0122149	6.75e-07	14201	24.78
genus	FamilyXIIIAD3011group	rs16940167	T	C	0.0732552	0.0159898	3.91e-06	14201	20.9889
genus	FamilyXIIIAD3011group	rs17156849	A	G	-0.112891	0.0245292	4.19e-06	13352	21.1812
genus	FamilyXIIIAD3011group	rs62029761	G	A	0.128753	0.0276002	3.89e-06	9655	21.7616
genus	FamilyXIIIAD3011group	rs62200412	T	C	-0.0800851	0.0163834	5.8e-07	13661	23.8943
genus	FamilyXIIIAD3011group	rs72730932	A	C	-0.0899559	0.0177107	6.89e-07	13102	25.7982
genus	FamilyXIIIAD3011group	rs739451	T	C	0.0649589	0.0147534	7.88e-06	14197	19.3862
genus	FamilyXIIIAD3011group	rs9276029	G	A	-0.0811384	0.0185669	8.93e-06	13566	19.0975
genus	FamilyXIIIAD3011group	rs9837139	G	A	0.10752	0.0240482	8.71e-06	13527	19.9901
genus	FamilyXIIIAD3011group	rs9852893	G	C	0.0657834	0.0129056	3.88e-07	14184	25.9821
genus	Faecalibacterium	rs10927394	T	G	-0.232262	0.0512364	7.02e-06	3495	20.5494
genus	Faecalibacterium	rs114946999	T	C	-0.0861565	0.01896	5.7e-06	15673	20.6489
genus	Faecalibacterium	rs11776390	C	T	-0.078354	0.017183	6.4e-06	16718	20.7932
genus	Faecalibacterium	rs12320842	G	C	0.094833	0.0163962	7.57e-09	17638	33.4527
genus	Faecalibacterium	rs1271565	T	C	-0.0576251	0.0119649	1.3e-06	17638	23.1955
genus	Faecalibacterium	rs12753492	C	A	0.0641305	0.0149933	8.8e-06	17525	18.295
genus	Faecalibacterium	rs2835874	C	T	-0.0866356	0.0196496	7.54e-06	17567	19.4396
genus	Faecalibacterium	rs28376661	G	C	0.0504817	0.0109368	3.66e-06	18087	21.3053
genus	Faecalibacterium	rs61875484	G	C	0.0817953	0.018369	9.18e-06	16718	19.8282
genus	Faecalibacterium	rs6910935	G	A	0.134864	0.0277032	1.38e-06	12640	23.6991
genus	Faecalibacterium	rs75499067	T	C	0.227585	0.0465522	1.76e-06	4526	23.9004
genus	Faecalibacterium	rs79656633	C	T	0.145631	0.0323019	8.14e-06	9080	20.3259
genus	Faecalibacterium	rs9536330	C	T	-0.048317	0.010797	5.33e-06	18082	20.0259
genus	Eubacteriumxylanophilumgroup	rs10140184	C	A	0.0576795	0.012599	4.96e-06	12930	20.959
genus	Eubacteriumxylanophilumgroup	rs10917203	C	A	0.0612633	0.0130917	3.15e-06	12930	21.8983
genus	Eubacteriumxylanophilumgroup	rs112176119	T	C	-0.113455	0.0245762	3.33e-06	12199	21.3119
genus	Eubacteriumxylanophilumgroup	rs12980122	G	C	-0.108274	0.0238257	5.02e-06	12039	20.6516
genus	Eubacteriumxylanophilumgroup	rs13239072	A	G	0.0687427	0.0142728	1.82e-06	13307	23.1971
genus	Eubacteriumxylanophilumgroup	rs17830032	A	G	-0.160597	0.0310515	2.39e-07	9527	26.7494
genus	Eubacteriumxylanophilumgroup	rs1999224	T	G	-0.0949051	0.0203503	3.75e-06	13309	21.749
genus	Eubacteriumxylanophilumgroup	rs2012708	G	A	0.0573202	0.0126905	6.53e-06	13306	20.4013
genus	Eubacteriumxylanophilumgroup	rs2213117	G	T	0.0877797	0.0189012	4.21e-06	12878	21.5679
genus	Eubacteriumxylanophilumgroup	rs4654122	G	C	0.0553508	0.0123588	7.2e-06	13309	20.0584
genus	Eubacteriumxylanophilumgroup	rs75586835	G	A	-0.114498	0.0263455	9.39e-06	12550	18.8878
genus	Eubacteriumxylanophilumgroup	rs79582700	G	C	-0.0951677	0.0199969	2.41e-06	13256	22.6492
genus	Eubacteriumventriosumgroup	rs11617697	G	A	-0.143349	0.0286241	7.22e-07	11497	25.0798
genus	Eubacteriumventriosumgroup	rs12964517	A	G	0.0587198	0.0123453	2.07e-06	15289	22.6237
genus	Eubacteriumventriosumgroup	rs13082419	T	C	-0.0715522	0.016137	9.56e-06	14501	19.6608
genus	Eubacteriumventriosumgroup	rs16884680	T	G	-0.0906428	0.0191909	1.74e-06	15289	22.3088
genus	Eubacteriumventriosumgroup	rs35179274	T	C	-0.0627263	0.013786	5.76e-06	15287	20.7026
genus	Eubacteriumventriosumgroup	rs3809430	C	T	-0.0548171	0.0118426	3.55e-06	15287	21.426
genus	Eubacteriumventriosumgroup	rs57199565	C	T	0.0783394	0.0160257	7.97e-07	14913	23.8961
genus	Eubacteriumventriosumgroup	rs6048195	T	A	-0.0603594	0.011658	2.5e-07	14839	26.8067
genus	Eubacteriumventriosumgroup	rs66746423	T	C	0.0751501	0.0164978	6.11e-06	14578	20.7494
genus	Eubacteriumventriosumgroup	rs66830358	A	T	0.0528752	0.0117972	6.87e-06	14913	20.0884
genus	Eubacteriumventriosumgroup	rs6704822	G	A	0.0739179	0.0166705	6.62e-06	15289	19.6609
genus	Eubacteriumventriosumgroup	rs72783037	A	C	0.0658926	0.0143747	6.55e-06	15286	21.0124
genus	Eubacteriumventriosumgroup	rs73615400	C	T	-0.0956303	0.0193428	9.54e-07	15146	24.443
genus	Eubacteriumventriosumgroup	rs73849225	C	T	0.0975711	0.0224388	5.21e-06	14573	18.9079
genus	Eubacteriumventriosumgroup	rs78250280	A	G	0.0749762	0.0164404	3.36e-06	14835	20.7979
genus	Eubacteriumventriosumgroup	rs876734	T	C	-0.0618696	0.0132532	2.89e-06	14913	21.7927
genus	Eubacteriumventriosumgroup	rs9316536	G	T	-0.0817111	0.0183121	7.84e-06	15289	19.9107
genus	Eubacteriumruminantiumgroup	rs10131724	C	A	-0.199832	0.0414577	2.39e-06	5071	23.2338
genus	Eubacteriumruminantiumgroup	rs10923018	A	G	0.0726438	0.0160924	6.8e-06	7739	20.3777
genus	Eubacteriumruminantiumgroup	rs112375806	A	T	0.143141	0.0293757	5.82e-06	7123	23.7438
genus	Eubacteriumruminantiumgroup	rs11637981	T	G	-0.073258	0.0160888	5.44e-06	7718	20.733
genus	Eubacteriumruminantiumgroup	rs13025464	C	T	-0.0737077	0.0163786	6.97e-06	7738	20.2523
genus	Eubacteriumruminantiumgroup	rs139749	T	C	-0.0845439	0.0171791	8.59e-07	7314	24.2195
genus	Eubacteriumruminantiumgroup	rs16891896	A	G	-0.174787	0.0390573	2.38e-06	4753	20.0269
genus	Eubacteriumruminantiumgroup	rs17519472	T	C	0.107804	0.0233984	4.7e-06	7710	21.2275
genus	Eubacteriumruminantiumgroup	rs209813	A	G	-0.103488	0.0236391	9.23e-06	7264	19.1655
genus	Eubacteriumruminantiumgroup	rs2116427	G	A	0.0911461	0.0182353	4.67e-07	7739	24.9833
genus	Eubacteriumruminantiumgroup	rs2229917	G	A	0.153538	0.0323922	2.16e-06	7050	22.4673
genus	Eubacteriumruminantiumgroup	rs2418654	T	C	-0.0748879	0.0165852	6.17e-06	7314	20.3884
genus	Eubacteriumruminantiumgroup	rs2817174	T	C	-0.0734306	0.0163687	7.87e-06	7710	20.1246
genus	Eubacteriumruminantiumgroup	rs57340348	C	T	-0.0979429	0.0212166	4.93e-06	7314	21.3106
genus	Eubacteriumruminantiumgroup	rs606117	G	A	0.0833243	0.018056	4.82e-06	7263	21.2961
genus	Eubacteriumruminantiumgroup	rs6676699	T	G	-0.0888124	0.0196447	6.38e-06	7708	20.4388
genus	Eubacteriumruminantiumgroup	rs7000472	G	A	-0.0762282	0.016523	4.07e-06	7739	21.284
genus	Eubacteriumruminantiumgroup	rs72836424	T	C	-0.139825	0.030069	2.62e-06	7314	21.6237
genus	Eubacteriumruminantiumgroup	rs73139629	C	A	-0.115098	0.0247909	5.36e-06	7314	21.555
genus	Eubacteriumrectalegroup	rs10248854	A	C	-0.0527827	0.0113463	4.21e-06	17348	21.6407
genus	Eubacteriumrectalegroup	rs10797540	G	A	0.0503179	0.0108389	3.53e-06	17350	21.5512
genus	Eubacteriumrectalegroup	rs10892089	G	C	-0.0635522	0.0140072	6.22e-06	17351	20.5852
genus	Eubacteriumrectalegroup	rs117151453	C	G	-0.113141	0.0243541	1.84e-06	13908	21.582
genus	Eubacteriumrectalegroup	rs143694765	C	T	0.0870025	0.019779	9.75e-06	15124	19.3489
genus	Eubacteriumrectalegroup	rs16960159	G	C	-0.156596	0.0336234	4.1e-06	8334	21.6909
genus	Eubacteriumrectalegroup	rs2884897	G	A	-0.129364	0.0289021	6.44e-06	10813	20.034
genus	Eubacteriumrectalegroup	rs314726	C	T	0.0528824	0.0109486	1.38e-06	16966	23.3293
genus	Eubacteriumrectalegroup	rs35398954	G	A	-0.0901402	0.0174602	5.4e-07	16621	26.6526
genus	Eubacteriumrectalegroup	rs3980709	T	A	-0.0622701	0.0140572	6.86e-06	17340	19.623
genus	Eubacteriumrectalegroup	rs59427698	G	A	-0.0576035	0.0130853	5.37e-06	16613	19.3789
genus	Eubacteriumrectalegroup	rs62547233	G	A	0.0536319	0.0120201	9.9e-06	17347	19.9082
genus	Eubacteriumoxidoreducensgroup	rs12129908	A	C	0.0893272	0.0198333	5.8e-06	5377	20.2852
genus	Eubacteriumoxidoreducensgroup	rs12423772	T	G	0.14098	0.0295029	2.63e-06	5321	22.8341
genus	Eubacteriumoxidoreducensgroup	rs1425962	C	G	0.0906104	0.0200612	7.32e-06	5321	20.4005
genus	Eubacteriumoxidoreducensgroup	rs2973294	T	G	0.0923559	0.0195439	2.39e-06	5378	22.331
genus	Eubacteriumoxidoreducensgroup	rs34561138	A	G	0.216145	0.045992	2.51e-06	4186	22.0865
genus	Eubacteriumoxidoreducensgroup	rs440215	T	C	0.0932766	0.0195294	1.65e-06	5377	22.8122
genus	Eubacteriumnodatumgroup	rs10263623	T	C	0.193496	0.0439023	8.91e-06	3080	19.4253
genus	Eubacteriumnodatumgroup	rs10458299	C	T	-0.187753	0.041969	8.37e-06	3271	20.0131
genus	Eubacteriumnodatumgroup	rs11006576	G	A	-0.110167	0.024593	7.99e-06	3295	20.067
genus	Eubacteriumnodatumgroup	rs113893692	T	C	-0.185107	0.0403573	5.76e-06	3195	21.0379
genus	Eubacteriumnodatumgroup	rs34297067	G	A	-0.186907	0.0341475	6.6e-08	3271	29.9593
genus	Eubacteriumnodatumgroup	rs61841040	T	G	0.160621	0.0341609	3.56e-06	3295	22.1078
genus	Eubacteriumnodatumgroup	rs6818880	G	A	-0.110081	0.0245964	7.83e-06	3291	20.0298
genus	Eubacteriumnodatumgroup	rs77910827	T	C	0.201788	0.0413568	9.05e-07	3271	23.8066
genus	Eubacteriumnodatumgroup	rs7827125	T	C	0.1223	0.0271331	7.17e-06	3294	20.3166
genus	Eubacteriumnodatumgroup	rs7880204	C	T	-0.125454	0.0275303	6.84e-06	3294	20.7656
genus	Eubacteriumnodatumgroup	rs9425984	C	T	-0.130234	0.0292347	7.21e-06	3294	19.845
genus	Eubacteriumhalliigroup	rs10501370	T	C	-0.115589	0.0252489	5.42e-06	13824	20.9579
genus	Eubacteriumhalliigroup	rs10798999	T	C	0.0601661	0.0126752	2.61e-06	16561	22.5315
genus	Eubacteriumhalliigroup	rs10808115	C	A	-0.0504747	0.0109922	4.42e-06	16566	21.0851
genus	Eubacteriumhalliigroup	rs117748144	C	T	-0.126582	0.028712	7.86e-06	10861	19.4365
genus	Eubacteriumhalliigroup	rs13116360	C	T	0.154124	0.0297185	2.94e-07	10323	26.896
genus	Eubacteriumhalliigroup	rs138531890	G	A	0.153138	0.0349456	5.43e-06	7710	19.2036
genus	Eubacteriumhalliigroup	rs17074066	C	T	-0.0813986	0.0189272	9.35e-06	15804	18.4952
genus	Eubacteriumhalliigroup	rs17474256	A	G	0.0810805	0.0184573	9.45e-06	16460	19.2973
genus	Eubacteriumhalliigroup	rs281379	G	A	-0.0499523	0.0112153	9.33e-06	16130	19.8376
genus	Eubacteriumhalliigroup	rs28584818	G	A	0.126115	0.0268627	4.43e-06	11095	22.0412
genus	Eubacteriumhalliigroup	rs60254196	G	A	-0.0522832	0.0111865	2.7e-06	16238	21.8442
genus	Eubacteriumhalliigroup	rs630939	T	C	-0.0508914	0.0114352	9.16e-06	16238	19.8062
genus	Eubacteriumhalliigroup	rs6550770	C	T	-0.198087	0.0443545	4.82e-06	4279	19.9452
genus	Eubacteriumhalliigroup	rs74018587	T	C	0.208943	0.043822	3.7e-06	3039	22.7337
genus	Eubacteriumhalliigroup	rs78056098	T	G	-0.0507411	0.0113758	8.29e-06	16568	19.8955
genus	Eubacteriumhalliigroup	rs949971	G	T	-0.0540164	0.0116101	3.29e-06	16566	21.6462
genus	Eubacteriumfissicatenagroup	rs10147907	G	T	0.172263	0.039601	8.27e-06	3833	18.9222
genus	Eubacteriumfissicatenagroup	rs11818408	A	G	0.10585	0.0237114	8.2e-06	3590	19.9283
genus	Eubacteriumfissicatenagroup	rs11876297	C	T	0.131469	0.0281712	2.67e-06	3396	21.779
genus	Eubacteriumfissicatenagroup	rs151257695	G	A	0.20951	0.0454847	3.1e-06	3587	21.2167
genus	Eubacteriumfissicatenagroup	rs1768152	C	T	0.139489	0.0316186	8.7e-06	3590	19.4622
genus	Eubacteriumfissicatenagroup	rs2733072	A	G	0.109644	0.0228306	1.49e-06	3833	23.0641
genus	Eubacteriumfissicatenagroup	rs3771393	T	C	0.130842	0.0266671	7.38e-07	3792	24.0738
genus	Eubacteriumfissicatenagroup	rs6934739	G	A	0.111463	0.0252788	9.75e-06	3831	19.4425
genus	Eubacteriumfissicatenagroup	rs7104872	A	G	0.138612	0.0291906	2.73e-06	3829	22.5484
genus	Eubacteriumeligensgroup	rs12719051	G	A	0.0916626	0.0208183	7.12e-06	12799	19.3862
genus	Eubacteriumeligensgroup	rs158115	C	G	0.0915271	0.0190611	9.74e-06	14678	23.057
genus	Eubacteriumeligensgroup	rs182318	A	G	-0.0824941	0.0195615	8.4e-06	14777	17.7845
genus	Eubacteriumeligensgroup	rs2200429	G	A	-0.0888825	0.0198479	5.3e-06	14761	20.0541
genus	Eubacteriumeligensgroup	rs265534	G	T	-0.0563756	0.0120127	2.27e-06	14776	22.0242
genus	Eubacteriumeligensgroup	rs4583233	C	A	0.0670205	0.0128122	2.84e-07	14327	27.3633
genus	Eubacteriumeligensgroup	rs56080211	T	C	0.123093	0.0282743	9.14e-06	10699	18.9531
genus	Eubacteriumeligensgroup	rs6923695	G	T	0.103268	0.0229524	4.87e-06	12891	20.2428
genus	Eubacteriumeligensgroup	rs72839198	G	C	0.155659	0.0375612	3.14e-06	4926	17.1739
genus	Eubacteriumeligensgroup	rs74606150	G	C	-0.196454	0.042565	4.25e-06	5381	21.3018
genus	Eubacteriumcoprostanoligenesgroup	rs1020520	G	T	-0.0590705	0.0132929	8.89e-06	17371	19.7471
genus	Eubacteriumcoprostanoligenesgroup	rs10444197	G	A	-0.0505823	0.0113455	5.98e-06	17380	19.8768
genus	Eubacteriumcoprostanoligenesgroup	rs11052069	C	T	0.0477832	0.0107833	9.38e-06	17380	19.6356
genus	Eubacteriumcoprostanoligenesgroup	rs115325767	C	G	0.0783322	0.0174719	2.62e-06	16555	20.1002
genus	Eubacteriumcoprostanoligenesgroup	rs11720857	T	C	0.0630776	0.0144485	9.26e-06	16960	19.0592
genus	Eubacteriumcoprostanoligenesgroup	rs12906958	T	C	-0.0533159	0.0115935	4.35e-06	17380	21.1488
genus	Eubacteriumcoprostanoligenesgroup	rs17159861	T	C	0.0962228	0.0168388	1.04e-08	17380	32.6537
genus	Eubacteriumcoprostanoligenesgroup	rs2644213	A	G	0.0538845	0.0121245	9.86e-06	17380	19.7517
genus	Eubacteriumcoprostanoligenesgroup	rs4076415	G	T	0.0515152	0.0110294	1.99e-06	16960	21.8155
genus	Eubacteriumcoprostanoligenesgroup	rs4717831	T	A	0.0786783	0.0174038	9.18e-06	16854	20.4372
genus	Eubacteriumcoprostanoligenesgroup	rs62024432	T	C	-0.0769698	0.0172101	7.5e-06	17271	20.0019
genus	Eubacteriumcoprostanoligenesgroup	rs6762473	A	C	0.0521584	0.0112353	4.26e-06	17377	21.5517
genus	Eubacteriumcoprostanoligenesgroup	rs76898927	A	G	0.123055	0.0266375	4.79e-06	12197	21.3409
genus	Eubacteriumcoprostanoligenesgroup	rs79895140	C	T	-0.0641017	0.0141153	8.62e-06	16139	20.6233
genus	Eubacteriumcoprostanoligenesgroup	rs9648214	C	T	-0.0828719	0.016431	2.52e-07	17379	25.4383
genus	Eubacteriumbrachygroup	rs112617308	C	T	-0.170873	0.0362844	2.38e-06	4001	22.1773
genus	Eubacteriumbrachygroup	rs12151423	G	A	0.101329	0.0227324	9.27e-06	3854	19.8688
genus	Eubacteriumbrachygroup	rs13139592	C	T	-0.145997	0.0327192	7.97e-06	3842	19.9104
genus	Eubacteriumbrachygroup	rs1384962	G	A	0.120888	0.0266264	6.99e-06	4001	20.6131
genus	Eubacteriumbrachygroup	rs2913110	T	C	0.105143	0.022942	4.56e-06	4001	21.0039
genus	Eubacteriumbrachygroup	rs4862235	A	G	0.104806	0.0225751	3.73e-06	4000	21.5533
genus	Eubacteriumbrachygroup	rs62348779	C	T	-0.201481	0.043286	3.78e-06	3827	21.6656
genus	Eubacteriumbrachygroup	rs6591893	A	G	0.108225	0.0240319	7.34e-06	3999	20.2807
genus	Eubacteriumbrachygroup	rs720439	G	A	-0.111927	0.0251252	7.03e-06	4001	19.8449
genus	Eubacteriumbrachygroup	rs73199919	C	T	-0.236717	0.0531335	8.16e-06	3008	19.8482
genus	Eubacteriumbrachygroup	rs9613196	A	T	-0.238718	0.0528561	4.99e-06	3004	20.3977
genus	Escherichia	rs112767262	C	T	0.0732963	0.0163589	8.21e-06	11771	20.0751
genus	Escherichia	rs113127095	G	A	0.151009	0.0323434	3.33e-06	8433	21.799
genus	Escherichia	rs113513883	G	A	0.172283	0.038041	5.28e-06	6280	20.5108
genus	Escherichia	rs1154904	G	A	-0.0613376	0.0130644	3.04e-06	12002	22.0431
genus	Escherichia	rs11706043	A	T	0.075657	0.0164155	5.87e-06	12001	21.2417
genus	Escherichia	rs117092367	T	A	0.117362	0.0264533	9.65e-06	10304	19.6831
genus	Escherichia	rs118526	A	C	-0.0594401	0.013598	8e-06	11853	19.1077
genus	Escherichia	rs2267739	C	G	0.115505	0.0237628	1.42e-06	11853	23.6271
genus	Escherichia	rs2798105	G	A	-0.100851	0.0222045	8.25e-06	11296	20.6289
genus	Escherichia	rs35555519	G	C	0.101976	0.0222883	4.92e-06	12002	20.9335
genus	Escherichia	rs4731451	A	G	-0.0609885	0.0135157	7.47e-06	12001	20.3619
genus	Escherichia	rs57024273	C	T	0.0626172	0.0139919	9.7e-06	11853	20.028
genus	Escherichia	rs592299	C	T	-0.0592004	0.0129486	4.77e-06	11995	20.9026
genus	Escherichia	rs73208162	G	A	-0.119296	0.024839	2.19e-06	11073	23.0665
genus	Escherichia	rs7502686	C	G	-0.136384	0.0302576	5.9e-06	9990	20.3168
genus	ErysipelotrichaceaeUCG003	rs10164067	G	T	-0.10326	0.0212405	1.13e-06	14427	23.6339
genus	ErysipelotrichaceaeUCG003	rs11666127	G	A	-0.0719187	0.0161371	7.9e-06	13813	19.8626
genus	ErysipelotrichaceaeUCG003	rs11994308	T	C	0.115417	0.0242503	1.33e-06	13558	22.6522
genus	ErysipelotrichaceaeUCG003	rs12251396	G	A	-0.0705399	0.0158766	9.52e-06	14211	19.7404
genus	ErysipelotrichaceaeUCG003	rs17798136	A	G	0.158818	0.0347674	3.24e-06	7421	20.8666
genus	ErysipelotrichaceaeUCG003	rs28568391	G	A	-0.0583911	0.0118741	6.42e-07	14544	24.1822
genus	ErysipelotrichaceaeUCG003	rs4758231	T	G	-0.0551754	0.0122047	6.55e-06	14890	20.438
genus	ErysipelotrichaceaeUCG003	rs59068084	G	T	0.0564772	0.0120224	3.12e-06	14544	22.0681
genus	ErysipelotrichaceaeUCG003	rs59104037	G	A	-0.0951263	0.0204742	4.48e-06	14848	21.5867
genus	ErysipelotrichaceaeUCG003	rs62403464	C	T	-0.0731743	0.0156516	3.44e-06	14899	21.8576
genus	ErysipelotrichaceaeUCG003	rs6875357	T	C	0.165673	0.0353831	6.7e-06	7034	21.9237
genus	ErysipelotrichaceaeUCG003	rs73074432	T	C	0.072154	0.0164378	9.99e-06	14217	19.2679
genus	ErysipelotrichaceaeUCG003	rs74988980	A	G	-0.133141	0.0348574	8.64e-06	5944	14.5893
genus	ErysipelotrichaceaeUCG003	rs75949021	C	T	-0.169667	0.0374238	3.58e-06	6721	20.5541
genus	ErysipelotrichaceaeUCG003	rs76502207	C	T	0.144844	0.0289929	6.41e-07	10740	24.9584
genus	ErysipelotrichaceaeUCG003	rs79396538	G	C	0.0848148	0.0191146	8.63e-06	13750	19.6884
genus	ErysipelotrichaceaeUCG003	rs8053479	G	A	-0.0838212	0.0186509	5.83e-06	13813	20.198
genus	Erysipelatoclostridium	rs1434153	A	G	-0.0684526	0.0152443	6.85e-06	9662	20.1634
genus	Erysipelatoclostridium	rs16936671	T	C	-0.0968026	0.0217883	6.04e-06	9488	19.7391
genus	Erysipelatoclostridium	rs17804233	C	T	-0.0662914	0.0144203	4.59e-06	9783	21.1332
genus	Erysipelatoclostridium	rs2901723	A	C	0.0641339	0.0144295	8.79e-06	9662	19.7549
genus	Erysipelatoclostridium	rs340991	G	A	-0.0740482	0.0158891	3.75e-06	9781	21.7184
genus	Erysipelatoclostridium	rs34528142	G	C	-0.0875551	0.0195556	6.13e-06	9604	20.0456
genus	Erysipelatoclostridium	rs3804326	G	A	0.14147	0.0336352	9.85e-06	7028	17.6905
genus	Erysipelatoclostridium	rs45480394	G	T	-0.0687134	0.0151835	7.66e-06	9604	20.4804
genus	Erysipelatoclostridium	rs4697572	G	A	-0.0810636	0.0163308	7.59e-07	9779	24.6397
genus	Erysipelatoclostridium	rs58236560	T	G	-0.111157	0.0234426	2.16e-06	9368	22.4834
genus	Erysipelatoclostridium	rs61806970	T	C	0.142548	0.0320688	9.09e-06	8644	19.7586
genus	Erysipelatoclostridium	rs622418	G	A	-0.0668051	0.0143224	3.68e-06	9783	21.7563
genus	Erysipelatoclostridium	rs6474512	C	A	0.067015	0.0143201	3.02e-06	9783	21.9003
genus	Erysipelatoclostridium	rs710230	C	T	0.143381	0.0281514	6.33e-07	9016	25.9409
genus	Erysipelatoclostridium	rs7221249	G	A	0.0839861	0.0142741	4.31e-09	9781	34.619
genus	Erysipelatoclostridium	rs9590927	A	G	-0.0646003	0.0143479	6.39e-06	9782	20.2717
genus	Enterorhabdus	rs10098492	C	T	0.132323	0.0293688	6.41e-06	7361	20.3001
genus	Enterorhabdus	rs11098863	A	T	-0.0966008	0.0162677	3.06e-09	7524	35.2622
genus	Enterorhabdus	rs114731706	G	T	0.182308	0.0382298	2.17e-06	5956	22.7409
genus	Enterorhabdus	rs2051957	T	C	0.0843291	0.0189864	8.9e-06	7524	19.7274
genus	Enterorhabdus	rs3017103	G	A	0.0980897	0.0208995	2.94e-06	7524	22.0281
genus	Enterorhabdus	rs424715	C	T	0.0818743	0.0174855	4.41e-06	7524	21.925
genus	Enterorhabdus	rs73331712	C	T	0.26199	0.055123	4.85e-06	3109	22.5893
genus	Enterorhabdus	rs77655283	A	G	0.132988	0.0298306	5.88e-06	7494	19.8747
genus	Enterorhabdus	rs7923280	T	A	0.0860019	0.0169148	5.24e-07	7524	25.8512
genus	Enterorhabdus	rs9470637	T	A	-0.0755513	0.0166263	5.7e-06	7524	20.6487
genus	Eisenbergiella	rs11027642	T	C	0.129006	0.0284844	4.92e-06	5583	20.5118
genus	Eisenbergiella	rs11079158	C	T	0.100627	0.022546	7.35e-06	5582	19.9199
genus	Eisenbergiella	rs11938607	C	T	0.0978125	0.0216636	8.22e-06	5583	20.3859
genus	Eisenbergiella	rs12257723	C	A	-0.0952742	0.0211569	8.85e-06	5582	20.279
genus	Eisenbergiella	rs12278566	A	T	-0.121065	0.0251658	1.65e-06	5582	23.1427
genus	Eisenbergiella	rs12710729	A	C	0.0893384	0.0199069	9.84e-06	5583	20.1404
genus	Eisenbergiella	rs13258851	G	A	0.137001	0.0302124	7.75e-06	5583	20.5626
genus	Eisenbergiella	rs1508033	C	A	0.091546	0.0195787	3.23e-06	5580	21.8632
genus	Eisenbergiella	rs1553971	G	T	0.120965	0.0263054	5.27e-06	5583	21.1459
genus	Eisenbergiella	rs2683098	T	C	0.107319	0.022515	2.24e-06	5582	22.72
genus	Eisenbergiella	rs3812426	A	G	0.106447	0.0224159	2.72e-06	5583	22.5505
genus	Eisenbergiella	rs4462860	A	G	0.0939071	0.0201104	4.16e-06	5460	21.8049
genus	Eggerthella	rs112205261	C	T	-0.188618	0.0403613	3.35e-06	5036	21.8391
genus	Eggerthella	rs13070736	C	A	-0.121331	0.0272024	7.62e-06	5147	19.8944
genus	Eggerthella	rs1784446	A	G	0.0907728	0.0198096	5.23e-06	5147	20.9972
genus	Eggerthella	rs2223081	A	G	0.102572	0.0221108	3.89e-06	5147	21.5203
genus	Eggerthella	rs2240838	G	A	0.0980582	0.0197653	7.36e-07	5147	24.6128
genus	Eggerthella	rs2877457	A	G	-0.093486	0.0210208	9.03e-06	5083	19.7787
genus	Eggerthella	rs3851328	G	T	-0.107774	0.0236527	4.18e-06	5147	20.762
genus	Eggerthella	rs4985746	A	G	0.110522	0.0247653	5.71e-06	4906	19.9165
genus	Eggerthella	rs6430926	T	C	0.0879736	0.0197127	8.37e-06	5147	19.9164
genus	Eggerthella	rs67490567	C	T	0.108495	0.0245457	8.94e-06	5083	19.5374
genus	Eggerthella	rs76663501	T	C	0.175349	0.0378576	4.83e-06	4814	21.4537
genus	Dorea	rs11150408	G	T	0.0488254	0.0109063	7.06e-06	17215	20.0417
genus	Dorea	rs12216169	A	T	0.0881722	0.0193683	5.33e-06	16086	20.7243
genus	Dorea	rs12537781	C	T	-0.055544	0.0125223	9.15e-06	17608	19.6746
genus	Dorea	rs13279148	A	G	0.0715309	0.0150878	2.25e-06	17605	22.477
genus	Dorea	rs1899291	T	C	0.0697217	0.0150285	4.57e-06	17609	21.5232
genus	Dorea	rs3005511	G	A	0.0516127	0.0112852	5.29e-06	17610	20.9166
genus	Dorea	rs345219	G	T	-0.0497368	0.0112621	8.8e-06	17215	19.5038
genus	Dorea	rs3752849	A	G	0.163846	0.036608	7.68e-06	5322	20.0318
genus	Dorea	rs4793307	T	C	0.0574165	0.0122472	4.01e-06	17600	21.9787
genus	Dorea	rs62503162	G	A	-0.0974091	0.0194379	7.47e-07	16210	25.1131
genus	Dorea	rs62583469	A	T	-0.0634136	0.0142227	5.78e-06	16819	19.8793
genus	Dorea	rs73729431	T	C	-0.13745	0.0299983	3.17e-06	9596	20.9941
genus	Dialister	rs10138457	C	T	-0.113054	0.0261933	7.88e-06	10968	18.6291
genus	Dialister	rs10938938	A	G	-0.0773514	0.0170915	7.37e-06	11401	20.4822
genus	Dialister	rs11071887	C	T	0.0662403	0.0146315	5.91e-06	11989	20.4959
genus	Dialister	rs11166701	A	G	-0.0655301	0.013186	5.51e-07	11720	24.6976
genus	Dialister	rs2314294	C	T	0.0865932	0.0193719	8.08e-06	11339	19.9813
genus	Dialister	rs2435610	C	A	0.0647131	0.0143314	5.93e-06	11984	20.3895
genus	Dialister	rs4747450	A	C	0.0668509	0.0147685	5.84e-06	11987	20.4899
genus	Dialister	rs4753063	A	G	-0.0596297	0.0130052	4.86e-06	11989	21.0229
genus	Dialister	rs517089	A	T	0.076227	0.0170411	5.14e-06	11988	20.0089
genus	Dialister	rs75416973	G	A	0.0727223	0.016451	9.46e-06	11402	19.5412
genus	Dialister	rs764177	A	C	-0.0601454	0.0135366	9.61e-06	11988	19.7418
genus	Dialister	rs76680460	A	G	-0.161296	0.0364332	8.19e-06	7176	19.5999
genus	Desulfovibrio	rs11160353	A	T	-0.0691756	0.0147285	2.7e-06	9234	22.0591
genus	Desulfovibrio	rs12031543	C	T	-0.127185	0.0281887	6.55e-06	8855	20.3573
genus	Desulfovibrio	rs13066142	A	G	0.119141	0.0250891	3.79e-06	9241	22.5502
genus	Desulfovibrio	rs16863365	G	A	0.109402	0.0226964	1.79e-06	8776	23.2349
genus	Desulfovibrio	rs2032031	G	A	-0.0654931	0.0148681	9.14e-06	9241	19.4035
genus	Desulfovibrio	rs2590913	A	G	0.154496	0.0339396	6.65e-06	7225	20.7213
genus	Desulfovibrio	rs2853179	T	C	0.0811971	0.0174234	2.42e-06	8949	21.7177
genus	Desulfovibrio	rs4797774	A	G	0.212582	0.0470044	5.64e-06	3476	20.4538
genus	Desulfovibrio	rs6580353	C	T	0.0770979	0.0169735	4.94e-06	9241	20.632
genus	Desulfovibrio	rs72647089	G	T	-0.106594	0.0239337	8.3e-06	8985	19.8358
genus	Desulfovibrio	rs7729080	A	C	-0.070287	0.0157691	9.96e-06	9241	19.8671
genus	DefluviitaleaceaeUCG011	rs112893842	C	T	0.11381	0.0232806	1.45e-06	8183	23.8988
genus	DefluviitaleaceaeUCG011	rs1582238	C	T	0.0805036	0.0167257	1.57e-06	7983	23.1667
genus	DefluviitaleaceaeUCG011	rs28696126	T	A	-0.106503	0.0238473	6.63e-06	7811	19.9455
genus	DefluviitaleaceaeUCG011	rs2892880	A	G	0.0817755	0.0181686	6.83e-06	8182	20.2582
genus	DefluviitaleaceaeUCG011	rs4344384	T	G	0.0715978	0.0156309	4.83e-06	8180	20.9812
genus	DefluviitaleaceaeUCG011	rs4677103	G	A	0.0977912	0.0197263	9.6e-07	7983	24.5758
genus	DefluviitaleaceaeUCG011	rs55658617	C	T	0.174369	0.0362226	2.15e-06	6663	23.1728
genus	DefluviitaleaceaeUCG011	rs72731813	T	C	-0.147383	0.0293796	4.33e-07	7767	25.1653
genus	DefluviitaleaceaeUCG011	rs9608282	G	T	0.142939	0.0299793	2.52e-06	7716	22.7332
genus	DefluviitaleaceaeUCG011	rs9725395	G	A	-0.13834	0.029554	3.52e-06	8011	21.9109
genus	Coprococcus3	rs10810043	G	A	0.0515518	0.0115923	9.27e-06	15833	19.7764
genus	Coprococcus3	rs11077359	C	T	-0.0645443	0.0148833	9.64e-06	15378	18.8069
genus	Coprococcus3	rs11080344	T	C	0.0516921	0.0113054	4.79e-06	15835	20.9062
genus	Coprococcus3	rs13247359	A	G	0.051211	0.0113031	7.33e-06	15833	20.5273
genus	Coprococcus3	rs13394391	T	C	-0.0709302	0.0150918	2.2e-06	15834	22.0892
genus	Coprococcus3	rs178271	C	T	0.145257	0.0294239	7.81e-07	10794	24.371
genus	Coprococcus3	rs4575475	A	G	0.0619514	0.0137787	7.04e-06	15154	20.2155
genus	Coprococcus3	rs62481985	C	G	-0.0582385	0.0115052	4.18e-07	15472	25.623
genus	Coprococcus3	rs7521171	A	G	-0.0596434	0.0129279	4.32e-06	15472	21.2849
genus	Coprococcus3	rs8100692	C	T	0.0577411	0.0113476	4.16e-07	15829	25.8918
genus	Coprococcus2	rs10070053	G	A	0.0594312	0.0135375	7.65e-06	11473	19.273
genus	Coprococcus2	rs12634070	C	T	0.0736486	0.0164921	9.95e-06	11457	19.9423
genus	Coprococcus2	rs1958519	A	T	0.0665288	0.0138558	1.58e-06	11009	23.0545
genus	Coprococcus2	rs2482516	T	C	0.0754415	0.0164619	4.72e-06	11483	21.0021
genus	Coprococcus2	rs35890118	G	A	-0.066536	0.0147661	8.26e-06	11478	20.304
genus	Coprococcus2	rs59936925	T	A	0.117085	0.0233995	9.38e-07	10931	25.0376
genus	Coprococcus2	rs61823518	C	A	-0.0955381	0.0215724	6.68e-06	10980	19.6135
genus	Coprococcus2	rs6677933	T	C	-0.0804405	0.0164216	1.19e-06	11483	23.9948
genus	Coprococcus2	rs72680320	C	T	-0.0649382	0.013919	2.27e-06	11009	21.7663
genus	Coprococcus2	rs9426473	G	A	0.0727361	0.0161662	6.31e-06	11486	20.2435
genus	Coprococcus1	rs1010560	A	C	0.0580232	0.0122722	1.96e-06	16723	22.3544
genus	Coprococcus1	rs12794898	T	G	0.0903299	0.0197212	4.92e-06	15186	20.9795
genus	Coprococcus1	rs12886051	C	G	-0.0521782	0.0118051	8.01e-06	16633	19.5363
genus	Coprococcus1	rs1519491	C	T	0.0499197	0.0113558	8.95e-06	16733	19.3246
genus	Coprococcus1	rs1576241	G	A	-0.0510343	0.0109535	3.33e-06	16729	21.7082
genus	Coprococcus1	rs1762123	T	C	-0.0891532	0.0198554	8.01e-06	16724	20.1612
genus	Coprococcus1	rs2907920	G	A	0.0561173	0.0126824	7.65e-06	16040	19.5791
genus	Coprococcus1	rs4277593	A	G	-0.0585649	0.0109914	1.14e-07	16651	28.3904
genus	Coprococcus1	rs56405618	G	A	-0.08963	0.0186508	1.57e-06	16379	23.0946
genus	Coprococcus1	rs73031725	C	T	0.167591	0.0355224	1.98e-06	7206	22.2586
genus	Coprococcus1	rs73167075	C	T	0.0573137	0.0127573	8.57e-06	16733	20.1836
genus	Coprococcus1	rs74101919	C	T	-0.0718989	0.0144651	1.03e-06	16732	24.7059
genus	Coprococcus1	rs7784490	G	C	-0.0518543	0.0113136	4.55e-06	16733	21.0072
genus	Coprococcus1	rs946513	T	C	0.205899	0.0460018	8.62e-06	4310	20.0336
genus	Coprobacter	rs11532348	T	C	-0.103931	0.0226826	5.71e-06	6364	20.9942
genus	Coprobacter	rs12684609	C	T	0.100827	0.0220366	6.1e-06	6364	20.9345
genus	Coprobacter	rs12996055	C	A	0.0921817	0.0209405	8.08e-06	6570	19.3783
genus	Coprobacter	rs143662916	T	C	0.253264	0.0540141	3.07e-06	3083	21.9853
genus	Coprobacter	rs189356	A	G	0.0781125	0.0171916	6.26e-06	6763	20.6446
genus	Coprobacter	rs213863	T	C	-0.0887412	0.0188377	2.35e-06	6798	22.1918
genus	Coprobacter	rs28402691	C	T	0.110695	0.0251199	9.56e-06	6387	19.4188
genus	Coprobacter	rs305411	G	A	0.129218	0.0264518	1.01e-06	6777	23.8638
genus	Coprobacter	rs3828477	T	G	-0.091218	0.019569	2.89e-06	6798	21.7281
genus	Coprobacter	rs5011652	C	G	0.0899597	0.020001	5.51e-06	6783	20.2299
genus	Coprobacter	rs55672356	A	T	-0.193354	0.0413815	2.74e-06	4903	21.8321
genus	Coprobacter	rs72821405	C	T	-0.147365	0.0319978	4.76e-06	6177	21.2105
genus	Coprobacter	rs74919520	A	G	0.125703	0.0276296	5.76e-06	6387	20.6987
genus	Coprobacter	rs76001613	G	C	0.21591	0.0493019	9.13e-06	3385	19.1788
genus	Collinsella	rs10890671	C	T	-0.0537401	0.0118848	6.52e-06	14334	20.4461
genus	Collinsella	rs11597285	T	G	-0.0537947	0.0120548	9.38e-06	14334	19.9138
genus	Collinsella	rs12921100	T	A	0.0563759	0.0127019	8.23e-06	14334	19.6992
genus	Collinsella	rs1496626	C	T	-0.0722307	0.01616	6.78e-06	14334	19.9783
genus	Collinsella	rs149807560	A	C	-0.104264	0.0235841	7.1e-06	13473	19.5448
genus	Collinsella	rs2103510	A	G	0.0786551	0.0168217	2.42e-06	14334	21.8633
genus	Collinsella	rs2671662	G	C	-0.0567751	0.011945	2.22e-06	14334	22.5914
genus	Collinsella	rs59414781	G	C	0.0668866	0.0149773	9.15e-06	14334	19.944
genus	Collinsella	rs62448871	A	C	-0.0540309	0.0120324	6.78e-06	14334	20.1641
genus	Collinsella	rs73052258	A	G	0.0930178	0.0202658	1.72e-06	14334	21.067
genus	Collinsella	rs75672793	G	A	-0.108908	0.0240522	6.14e-06	12601	20.5027
genus	Collinsella	rs9541268	A	C	0.09597	0.0197312	8.79e-07	12914	23.6572
genus	Clostridiumsensustricto1	rs11264403	A	G	-0.139062	0.0334454	7.76e-06	7285	17.2878
genus	Clostridiumsensustricto1	rs115807074	G	A	-0.22736	0.0492575	4.32e-06	4229	21.305
genus	Clostridiumsensustricto1	rs11586026	T	A	0.110967	0.0250498	8.85e-06	13095	19.6236
genus	Clostridiumsensustricto1	rs116847295	T	C	0.110021	0.0246032	4.58e-06	12910	19.9974
genus	Clostridiumsensustricto1	rs12341505	A	G	0.0810718	0.0180121	4.82e-06	14118	20.2586
genus	Clostridiumsensustricto1	rs12490337	G	C	-0.0616879	0.0137581	7.49e-06	14121	20.104
genus	Clostridiumsensustricto1	rs2795528	A	G	-0.184315	0.0392204	2.72e-06	6366	22.0849
genus	Clostridiumsensustricto1	rs2817172	T	C	0.058139	0.0124492	2.77e-06	13658	21.8097
genus	Clostridiumsensustricto1	rs550843	C	T	-0.0783246	0.0169209	2.05e-06	14102	21.4263
genus	Clostridiuminnocuumgroup	rs10074000	C	T	-0.102648	0.0227508	7e-06	4048	20.3567
genus	Clostridiuminnocuumgroup	rs10506058	G	A	0.0997048	0.0221926	8.92e-06	4163	20.1844
genus	Clostridiuminnocuumgroup	rs1942371	A	G	-0.157938	0.034187	4.06e-06	3971	21.3428
genus	Clostridiuminnocuumgroup	rs1948423	A	T	-0.108859	0.023425	3.49e-06	4165	21.5959
genus	Clostridiuminnocuumgroup	rs40656	T	C	0.142664	0.0311021	8.62e-06	4048	21.0403
genus	Clostridiuminnocuumgroup	rs4869133	A	G	-0.180591	0.0409505	7.24e-06	3735	19.4478
genus	Clostridiuminnocuumgroup	rs61267978	C	T	0.14708	0.0320875	5.59e-06	4165	21.0103
genus	Clostridiuminnocuumgroup	rs6577484	A	G	0.160425	0.0360857	8.41e-06	3858	19.7639
genus	Clostridiuminnocuumgroup	rs6890185	C	T	0.113424	0.0233137	1.12e-06	4166	23.6692
genus	Clostridiuminnocuumgroup	rs71564433	A	T	-0.126746	0.0274657	7.8e-06	4164	21.2955
genus	Clostridiuminnocuumgroup	rs77845139	G	A	-0.114993	0.0257186	8.41e-06	4048	19.9916
genus	ChristensenellaceaeR	rs10461257	G	A	-0.0551969	0.0122069	6.51e-06	15987	20.4464
genus	ChristensenellaceaeR	rs17081797	G	A	-0.0904325	0.0204253	3.34e-06	16324	19.6025
genus	ChristensenellaceaeR	rs60954665	G	T	0.049815	0.0110787	7.13e-06	16324	20.2181
genus	ChristensenellaceaeR	rs62132810	G	A	-0.0828853	0.0179623	5.67e-06	15066	21.2928
genus	ChristensenellaceaeR	rs62190261	C	A	0.0958394	0.0214723	8.74e-06	15274	19.922
genus	ChristensenellaceaeR	rs62467127	T	C	0.114108	0.0251983	3.25e-06	12719	20.5066
genus	ChristensenellaceaeR	rs73952017	T	C	-0.0862164	0.0194354	8.46e-06	15274	19.6786
genus	ChristensenellaceaeR	rs78521377	T	C	0.124992	0.0274797	5.61e-06	12605	20.689
genus	ChristensenellaceaeR	rs79150079	A	C	0.121547	0.0270977	9.42e-06	11994	20.1196
genus	ChristensenellaceaeR	rs892686	G	A	0.0514099	0.011136	3.97e-06	16325	21.3126
genus	ChristensenellaceaeR	rs999354	A	T	0.0580248	0.0117185	7.01e-07	16324	24.5178
genus	Catenibacterium	rs12404911	T	C	0.140717	0.0304142	2.8e-06	3239	21.4063
genus	Catenibacterium	rs212393	A	G	-0.135254	0.0286209	3.62e-06	3239	22.3323
genus	Catenibacterium	rs73128290	G	A	0.129726	0.0284563	4.29e-06	3239	20.7826
genus	Catenibacterium	rs77285108	A	G	-0.161826	0.0353447	3.63e-06	3210	20.9628
genus	Catenibacterium	rs7742829	T	C	0.11411	0.0251099	5.61e-06	3239	20.6518
genus	CandidatusSoleaferrea	rs10090365	G	A	-0.0834413	0.0180989	4.17e-06	6145	21.2549
genus	CandidatusSoleaferrea	rs10108780	G	A	-0.092834	0.0199807	3.64e-06	5999	21.5871
genus	CandidatusSoleaferrea	rs10809135	C	T	0.0834858	0.0182426	5.47e-06	5999	20.9435
genus	CandidatusSoleaferrea	rs11153159	C	G	-0.12805	0.0285446	4.42e-06	6101	20.1238
genus	CandidatusSoleaferrea	rs12500231	T	A	0.0813853	0.0182696	7.68e-06	6145	19.8443
genus	CandidatusSoleaferrea	rs2193878	A	T	0.228255	0.0509241	9.46e-06	3088	20.0906
genus	CandidatusSoleaferrea	rs36155147	T	C	0.104966	0.0240995	5.41e-06	5958	18.9706
genus	CandidatusSoleaferrea	rs386526	G	C	0.0818459	0.0180086	8.33e-06	6144	20.6554
genus	CandidatusSoleaferrea	rs4678258	C	T	0.0986136	0.0215646	5.53e-06	6101	20.9117
genus	CandidatusSoleaferrea	rs61825792	C	T	0.112199	0.0231856	1.37e-06	6145	23.4176
genus	CandidatusSoleaferrea	rs6489992	G	A	-0.0840437	0.0187031	7.89e-06	6142	20.1923
genus	CandidatusSoleaferrea	rs6494306	G	A	-0.0969304	0.0214221	5.8e-06	6145	20.4737
genus	CandidatusSoleaferrea	rs6881988	C	G	-0.0819131	0.018185	9.23e-06	6140	20.2898
genus	CandidatusSoleaferrea	rs7400877	C	T	-0.0951085	0.0212799	9.29e-06	6145	19.9756
genus	CandidatusSoleaferrea	rs830149	G	C	0.184647	0.0397237	9.58e-06	5065	21.6064
genus	CandidatusSoleaferrea	rs9973954	G	A	0.0892075	0.0195401	5.95e-06	6145	20.8424
genus	Butyrivibrio	rs1007475	T	G	0.118065	0.0261271	7.92e-06	3482	20.4204
genus	Butyrivibrio	rs11761679	C	T	0.154775	0.0321539	2.2e-06	3482	23.1705
genus	Butyrivibrio	rs142855850	G	A	0.205013	0.0457138	6.86e-06	3234	20.1127
genus	Butyrivibrio	rs16934069	C	T	-0.133784	0.0299444	8.86e-06	3482	19.9609
genus	Butyrivibrio	rs16941336	T	C	0.127488	0.0267936	1.53e-06	3482	22.6398
genus	Butyrivibrio	rs17163238	A	G	0.140987	0.0309117	5.51e-06	3482	20.8023
genus	Butyrivibrio	rs4537857	C	T	-0.12459	0.0260992	1.8e-06	3482	22.7882
genus	Butyrivibrio	rs486484	G	A	-0.108349	0.0240008	6.61e-06	3456	20.3796
genus	Butyrivibrio	rs4928024	G	A	-0.17471	0.0389333	8.19e-06	3481	20.137
genus	Butyrivibrio	rs72723662	T	C	0.224078	0.0449336	7.86e-07	3073	24.8689
genus	Butyrivibrio	rs7412979	G	C	0.186779	0.0389112	1.71e-06	3480	23.0412
genus	Butyrivibrio	rs74622183	G	A	-0.201027	0.0428204	2.46e-06	3478	22.0398
genus	Butyrivibrio	rs77356209	C	T	0.216874	0.0483299	6.66e-06	3379	20.1365
genus	Butyrivibrio	rs7752361	G	A	-0.11923	0.0239975	7.69e-07	3481	24.6855
genus	Butyrivibrio	rs7763512	A	G	0.119846	0.0253367	3.11e-06	3259	22.374
genus	Butyrivibrio	rs9349693	G	A	0.117973	0.0259861	5.55e-06	3482	20.6102
genus	Butyricimonas	rs11228830	G	A	0.135265	0.0298411	6.55e-06	8974	20.5466
genus	Butyricimonas	rs113054641	A	G	-0.144881	0.0274574	1.74e-07	9949	27.8423
genus	Butyricimonas	rs12304031	A	G	-0.086278	0.0196846	6.7e-06	10658	19.2108
genus	Butyricimonas	rs12458763	C	A	0.122037	0.0269587	6.37e-06	10383	20.492
genus	Butyricimonas	rs1862649	A	G	0.113124	0.0248176	4.76e-06	10123	20.7773
genus	Butyricimonas	rs2114713	T	G	0.062721	0.0138998	6.88e-06	10734	20.3615
genus	Butyricimonas	rs2642760	C	G	0.0713357	0.0145396	8.58e-07	10634	24.0719
[truncated: 594 more rows]

## Sheet: Table S2
Table S2. The MR study on gut microbiota and ICC.
Bacterial genera	Method	SNPs	beta	SE	OR	95%CI	p-value	FDR
Verrucomicrobia	MRE	12	-1.271	1.777	0.281	0.009-9.133	0.491	0.491
	WMed	12	-1.776	0.822	0.169	0.034-0.848	0.031	0.077
	IVW	12	-1.786	0.64	0.168	0.048-0.588	0.005	0.015
	SMod	12	-1.845	1.326	0.158	0.012-2.125	0.192	0.576
	WMod	12	-1.54	1.296	0.214	0.017-2.716	0.26	0.652
Firmicutes	MRE	19	2.886	1.774	17.923	0.554-579.994	0.122	0.183
	WMed	19	2.287	0.876	9.841	1.766-54.842	0.009	0.027
	IVW	19	1.266	0.633	3.545	1.025-12.258	0.046	0.069
	SMod	19	2.842	1.56	17.144	0.806-364.480	0.085	0.17
	WMod	19	2.738	1.461	15.455	0.881-270.978	0.077	0.231
Enterobacteriales	MRE	10	-1.249	3.693	0.287	0.000206-399.480	0.744	0.744
	WMed	10	1.99	1.097	7.315	0.852-62.830	0.07	0.28
	IVW	10	1.728	0.808	5.632	1.156-27.429	0.032	0.096
	SMod	10	2.474	1.743	11.868	0.390-361.113	0.189	0.378
	WMod	10	2.378	1.82	10.782	0.304-382.243	0.224	0.448
Parasutterella	MRE	16	-0.392	1.622	0.676	0.028-16.235	0.813	0.813
	WMed	16	-1.149	0.724	0.317	0.077-1.310	0.113	0.339
	IVW	16	-1.13	0.527	0.323	0.115-0.907	0.032	0.096
	SMod	16	-0.861	1.195	0.423	0.041-4.395	0.482	0.724
	WMod	16	-0.994	1.155	0.37	0.038-3.558	0.403	0.807
Paraprevotella	MRE	13	-0.816	1.549	0.442	0.021-9.201	0.609	0.914
	WMed	13	-1.441	0.641	0.237	0.067-0.832	0.025	0.15
	IVW	13	-1.318	0.47	0.268	0.107-0.672	0.005	0.03
	SMod	13	-1.616	1.009	0.199	0.028-1.436	0.135	0.405
	WMod	13	-1.577	0.979	0.207	0.030-1.406	0.133	0.399
Anaerostipes	MRE	13	-0.757	2.033	0.469	0.009-25.253	0.717	0.917
	WMed	13	-1.553	1.02	0.212	0.029-1.564	0.128	0.384
	IVW	13	-1.999	0.728	0.135	0.033-0.564	0.006	0.03
	SMod	13	-0.789	1.575	0.454	0.021-9.949	0.625	0.938
	WMod	13	-0.848	1.594	0.428	0.019-9.743	0.604	0.904
Alistipes	MRE	15	-1.628	3.718	0.196	0.000134-287.052	0.669	0.804
	WMed	15	0.856	1.059	2.355	0.296-18.752	0.419	0.629
	IVW	15	1.731	0.743	5.648	1.316-24.245	0.02	0.06
	SMod	15	0.243	1.853	1.275	0.034-48.189	0.898	0.949
	WMod	15	0.243	1.743	1.275	0.042-38.851	0.891	0.947
Veillonellaceae	MRE	21	0.818	1.185	2.265	0.222-23.120	0.499	0.749
	WMed	21	1.442	0.741	4.23	0.989-18.094	0.052	0.156
	IVW	21	1.276	0.52	3.582	1.292-9.929	0.014	0.042
	SMod	21	1.738	1.208	5.688	0.533-60.746	0.166	0.499
	WMod	21	1.394	1.08	4.029	0.485-33.466	0.212	0.634
note: The p < 0.05 is highlighted to indicate statistical significance. MR Mendelian randomization, ICC Intrahepatic cholangiocarcinoma, MRE MR Egger, IVW Inverse Variance Weighted, WMed Weighted Median, WMod Weighted Mode, SMod Simple Mode, SNPs single nucleotide polymorphisms, SE standard error, CI Confidence interval, OR odds ratio.

## Sheet: Table S3
Table S3. SNPs were used as IVs from ICC.
SNP	EA	OA	EAF	beta	SE	p-value	F
rs146852621	T	C	0.00685506	5.44593	1.21212	7.0266e-06	20.1861
rs7525437	T	C	0.0133476	3.67729	0.794993	3.73585e-06	21.3958
rs59426707	T	C	0.163202	0.900962	0.200966	7.35466e-06	20.0987
rs79128810	C	G	0.0592148	1.53118	0.340172	6.75742e-06	20.2607
rs113489084	T	G	0.0205353	2.74163	0.607336	6.35617e-06	20.3779
rs115217211	G	A	0.109401	1.12399	0.241268	3.18253e-06	21.7033
rs508250	G	A	0.0150179	3.26758	0.739572	9.95257e-06	19.5205
rs140369469	C	T	0.0896194	1.18794	0.26877	9.87475e-06	19.5356
rs11013059	A	C	0.334885	-0.671587	0.15013	7.69928e-06	20.011
rs12915073	T	A	0.202953	0.820878	0.183481	7.67965e-06	20.0159
rs117327025	A	G	0.0102984	4.11135	0.9182	7.54788e-06	20.0491
rs8059823	T	A	0.0418328	2.16879	0.417275	2.0197e-07	27.0141
rs112855205	A	G	0.0182069	2.98229	0.65589	5.44338e-06	20.6746
rs116926926	T	C	0.049562	1.65536	0.365104	5.78939e-06	20.5566
rs8141269	G	A	0.281539	0.733894	0.16285	6.58909e-06	20.3091
Note: F-statistics = beta2 / se2 ICC Intrahepatic cholangiocarcinoma, SNPs single nucleotide polymorphisms, IVs Instrumental variables, EA effect allele, OA other allele, SE standard error.

## Sheet: Table S4
Table S4. The reverse MR study on gut microbiota and ICC.
Bacterial genera	Method	SNPs	beta	SE	OR	95%CI	p-value
Veillonellaceae	MRE	5	0.0150652	0.0355688	0.700425	1.01518	0.947-1.088
	WMed	5	-0.00910974	0.00955746	0.340512	0.990932	0.973-1.01
	IVW	5	-0.00222995	0.00770109	0.77215	0.997773	0.983-1.013
	SMod	5	-0.0103448	0.0125252	0.455262	0.989709	0.966-1.014
	WMod	5	-0.0101783	0.0130842	0.480068	0.989873	0.965-1.016
Alistipes	MRE	5	-0.0101132	0.0339292	0.785103	0.989938	0.926-1.058
Alistipes	WMed	5	-0.00602595	0.00931076	0.517501	0.993992	0.976-1.012
Alistipes	IVW	5	-0.0083728	0.00735172	0.254749	0.991662	0.977-1.006
Alistipes	SMod	5	-0.00292325	0.0120123	0.819701	0.997081	0.974-1.021
Alistipes	WMod	5	-0.00303591	0.0125531	0.820793	0.996969	0.973-1.022
Anaerostipes	MRE	5	0.000607122	0.0345699	0.987091	1.00061	0.935-1.071
Anaerostipes	WMed	5	0.00706854	0.00931235	0.447822	1.00709	0.989-1.026
Anaerostipes	IVW	5	0.0107034	0.00748617	0.152789	1.01076	0.996-1.026
Anaerostipes	SMod	5	0.00550259	0.0119915	0.670152	1.00552	0.982-1.029
Anaerostipes	WMod	5	0.00550259	0.0121148	0.673237	1.00552	0.982-1.03
Paraprevotella	MRE	5	0.0430525	0.0532426	0.477916	1.04399	0.941-1.159
Paraprevotella	WMed	5	-0.00846366	0.0145606	0.561058	0.991572	0.964-1.02
Paraprevotella	IVW	5	-0.00635154	0.0115003	0.580746	0.993669	0.972-1.016
Paraprevotella	SMod	5	-0.0155821	0.0213013	0.505015	0.984539	0.944-1.027
Paraprevotella	WMod	5	-0.0122971	0.0211644	0.592387	0.987778	0.948-1.03
Parasutterella	MRE	5	0.0240765	0.0420484	0.60702	1.02437	0.943-1.112
Parasutterella	WMed	5	0.00403411	0.0118996	0.734601	1.00404	0.981-1.028
Parasutterella	IVW	5	-0.0018778	0.00912369	0.836935	0.998124	0.98-1.016
Parasutterella	SMod	5	0.00551653	0.0149489	0.730811	1.00553	0.976-1.035
Parasutterella	WMod	5	0.00494444	0.0147639	0.754526	1.00496	0.976-1.034
Enterobacteriales	MRE	5	0.0167539	0.0386208	0.693733	1.0169	0.943-1.097
Enterobacteriales	WMed	5	-0.00533667	0.0106364	0.615853	0.994678	0.974-1.016
Enterobacteriales	IVW	5	-0.00325037	0.00835247	0.697165	0.996755	0.981-1.013
Enterobacteriales	SMod	5	-0.00521201	0.0149725	0.745308	0.994802	0.966-1.024
Enterobacteriales	WMod	5	-0.00521201	0.0138265	0.725349	0.994802	0.968-1.022
Firmicutes	MRE	5	-0.0109326	0.0429069	0.815346	0.989127	0.909-1.076
Firmicutes	WMed	5	0.00457979	0.0096368	0.634616	1.00459	0.986-1.024
Firmicutes	IVW	5	0.0109078	0.0084051	0.194371	1.01097	0.994-1.028
Firmicutes	SMod	5	0.00146845	0.0146744	0.925105	1.00147	0.973-1.031
Firmicutes	WMod	5	6.62011e-05	0.0133492	0.996281	1.00007	0.974-1.027
Verrucomicrobia	MRE	5	0.0155566	0.0402703	0.72504	1.01568	0.939-1.099
Verrucomicrobia	WMed	5	-0.00811644	0.0108055	0.452571	0.991916	0.971-1.013
Verrucomicrobia	IVW	5	-0.00870781	0.00872714	0.318383	0.99133	0.975-1.008
Verrucomicrobia	SMod	5	-0.00811618	0.0139084	0.590847	0.991917	0.965-1.019
Verrucomicrobia	WMod	5	-0.00827242	0.0139005	0.583799	0.991762	0.965-1.019
MR Mendelian randomization, ICC Intrahepatic cholangiocarcinoma, MRE MR Egger, IVW Inverse Variance Weighted, WMed Weighted Median, WMod Weighted Mode, SMod Simple Mode, SNPs single nucleotide polymorphisms, SE standard error, CI Confidence interval, OR odds ratio.

## Sheet: Table S5
Table S5. Genetic loci information of shared variants between gut microbiota and ICC.
Biological classification	Gut microbiota	SNPs	Adjacent genes
family	Veillonellaceae	rs111810795	TECPR2
family	Veillonellaceae	rs114889439	unknown
family	Veillonellaceae	rs11700976	unknown
family	Veillonellaceae	rs12186441	FSTL4
family	Veillonellaceae	rs12668619	DNAH11
family	Veillonellaceae	rs12741784	AGBL4
family	Veillonellaceae	rs1442060	GABRA2
family	Veillonellaceae	rs1447205	unknown
family	Veillonellaceae	rs1693340	unknown
family	Veillonellaceae	rs2175069	LOC105374523/LOC105374524
family	Veillonellaceae	rs2561116	EGFLAM
family	Veillonellaceae	rs2585520	OBI1-AS1
family	Veillonellaceae	rs4263802	unknown
family	Veillonellaceae	rs4461038	DNAJA4-DT
family	Veillonellaceae	rs4797169	COLEC12
family	Veillonellaceae	rs61264131	ECT2L
family	Veillonellaceae	rs6692542	unknown
family	Veillonellaceae	rs6909981	unknown
family	Veillonellaceae	rs75768969	NALCN-AS1
family	Veillonellaceae	rs79535861	TRPC4
family	Veillonellaceae	rs9345168	CASC6
genus	Alistipes	rs1107244	LINC01048/LOC124903159
genus	Alistipes	rs11769002	unknown
genus	Alistipes	rs11958296	COL23A1
genus	Alistipes	rs12990744	LOC105373760
genus	Alistipes	rs1689282	unknown
genus	Alistipes	rs2290844	ADAM12
genus	Alistipes	rs2450745	TOP1MT
genus	Alistipes	rs2875322	unknown
genus	Alistipes	rs34417064	unknown
genus	Alistipes	rs4810359	PTPRT
genus	Alistipes	rs62576416	unknown
genus	Alistipes	rs67281112	LOC105375523
genus	Alistipes	rs67705352	CAPZB
genus	Alistipes	rs7129639	LOC124902641
genus	Alistipes	rs8130320	BRWD1
order	Enterobacteriales	rs11026530	SLC17A6
order	Enterobacteriales	rs111229068	KCNQ1
order	Enterobacteriales	rs2374342	unknown
order	Enterobacteriales	rs35673018	unknown
order	Enterobacteriales	rs4792380	unknown
order	Enterobacteriales	rs504442	ONECUT2
order	Enterobacteriales	rs61973590	unknown
order	Enterobacteriales	rs62210023	unknown
order	Enterobacteriales	rs78143293	unknown
order	Enterobacteriales	rs79757635	COL4A1
phylum	Firmicutes	rs112334273	unknown
phylum	Firmicutes	rs12554342	AMBP
phylum	Firmicutes	rs13421739	unknown
phylum	Firmicutes	rs2273429	NID2
phylum	Firmicutes	rs2332027	unknown
phylum	Firmicutes	rs2547978	unknown
phylum	Firmicutes	rs36111799	unknown
phylum	Firmicutes	rs3792064	CAB39
phylum	Firmicutes	rs3852931	unknown
phylum	Firmicutes	rs4750583	unknown
phylum	Firmicutes	rs56199908	unknown
phylum	Firmicutes	rs6814436	unknown
phylum	Firmicutes	rs6815608	SH3D19
phylum	Firmicutes	rs7247191	unknown
phylum	Firmicutes	rs72738886	SPEF2
phylum	Firmicutes	rs72771021	FRMD4A
phylum	Firmicutes	rs7573799	CTNNA2
phylum	Firmicutes	rs7975768	unknown
phylum	Firmicutes	rs8085381	unknown
genus	Anaerostipes	rs10502061	GRIA4
genus	Anaerostipes	rs13376554	C1orf141
genus	Anaerostipes	rs2396460	COL4A4
genus	Anaerostipes	rs2804244	ATRNL1
genus	Anaerostipes	rs3900776	unknown
genus	Anaerostipes	rs62157625	LRP1B
genus	Anaerostipes	rs62215703	LINC01684
genus	Anaerostipes	rs6474958	unknown
genus	Anaerostipes	rs6726833	SOS1
genus	Anaerostipes	rs6854026	PALLD
genus	Anaerostipes	rs7193624	unknown
genus	Anaerostipes	rs7823228	CASC8/CASC21
genus	Anaerostipes	rs78735375	REEP6
genus	Paraprevotella	rs10842464	IRAG2
genus	Paraprevotella	rs140997932	WWTR1
genus	Paraprevotella	rs145020347	NXPE4/NXPE2
genus	Paraprevotella	rs17109926	LGR5/LOC124902963
genus	Paraprevotella	rs17785622	unknown
genus	Paraprevotella	rs2081023	unknown
genus	Paraprevotella	rs3008582	unknown
genus	Paraprevotella	rs3801748	CACNA2D1
genus	Paraprevotella	rs4756632	LRRC4C
genus	Paraprevotella	rs4767113	unknown
genus	Paraprevotella	rs7240324	unknown
genus	Paraprevotella	rs9602779	unknown
genus	Paraprevotella	rs9900242	CASC17
genus	Parasutterella	rs10899911	LOC105378275
genus	Parasutterella	rs11715853	unknown
genus	Parasutterella	rs1403396	LOC105370056/LINC02826
genus	Parasutterella	rs2090816	unknown
genus	Parasutterella	rs35055552	unknown
genus	Parasutterella	rs35414597	CC2D2A/LOC124900671
genus	Parasutterella	rs55877868	unknown
genus	Parasutterella	rs62273907	LEKR1
genus	Parasutterella	rs6809952	unknown
genus	Parasutterella	rs6828768	unknown
genus	Parasutterella	rs7303158	LOC105369617
genus	Parasutterella	rs7311004	unknown
genus	Parasutterella	rs7572229	unknown
genus	Parasutterella	rs78383039	PDE11A
genus	Parasutterella	rs8039785	LOC102723493
genus	Parasutterella	rs823424	LOC105379297
class	Verrucomicrobia	rs11252894	unknown
class	Verrucomicrobia	rs117107102	unknown
class	Verrucomicrobia	rs11729256	unknown
class	Verrucomicrobia	rs12512971	LDB2/LOC105374505
class	Verrucomicrobia	rs12908520	unknown
class	Verrucomicrobia	rs2602429	CENPN/CENPN-AS1
class	Verrucomicrobia	rs3995795	unknown
class	Verrucomicrobia	rs45598138	PCSK9
class	Verrucomicrobia	rs61779207	unknown
class	Verrucomicrobia	rs74542928	MTTP
class	Verrucomicrobia	rs76430504	unknown
class	Verrucomicrobia	rs9349825	DST
ICC Intrahepatic cholangiocarcinoma, SNPs single nucleotide polymorphisms.
